# Supplementary material for: Expression profile of cuticular genes of silkworm, Bombyx mori
Source: BMC Genomics. 2010 Mar 15;11:173. doi: 10.1186/1471-2164-11-173 (PMC2848646; doi:10.1186/1471-2164-11-173)
Supplement: Additional file 1 — The GO (Gene Ontology) annotation of 6676 probes. This file contains the GO number of 6676 probes expressed in our microarray. It has multiple columns--the first of which is the probe ID and the rest with GO numbers. Some probes representing new genes have no GO number. [file 1471-2164-11-173-S1.XLS]

## Sheet: 6676-GO
Probe
BGIBMGA000073
BGIBMGA000103
BGIBMGA000192
BGIBMGA000246	GO:0042302	GO:0005198
BGIBMGA000255	GO:0042302	GO:0005198
BGIBMGA000256	GO:0042302	GO:0005198
BGIBMGA000259	GO:0042302	GO:0005198
BGIBMGA000260	GO:0042302	GO:0005198
BGIBMGA000265	GO:0042302	GO:0005198
BGIBMGA000266	GO:0042302	GO:0005198
BGIBMGA000267	GO:0042302	GO:0005198
BGIBMGA000268	GO:0042302	GO:0005198
BGIBMGA000273	GO:0042302	GO:0005198
BGIBMGA000277	GO:0042302	GO:0005198
BGIBMGA000278	GO:0042302	GO:0005198
BGIBMGA000292
BGIBMGA000337	GO:0042302	GO:0005198
BGIBMGA000338	GO:0042302	GO:0005198
BGIBMGA000341	GO:0042302	GO:0005198
BGIBMGA000343	GO:0042302	GO:0005198
BGIBMGA000426	GO:0042302	GO:0005198
BGIBMGA000428	GO:0042302	GO:0005198
BGIBMGA000429	GO:0042302	GO:0005198
BGIBMGA000430	GO:0042302	GO:0005198
BGIBMGA000432	GO:0042302	GO:0005198
BGIBMGA000435	GO:0042302	GO:0005198
BGIBMGA001085
BGIBMGA002362	GO:0042302	GO:0005198
BGIBMGA002566
BGIBMGA002567
BGIBMGA002770	GO:0042302	GO:0005198
BGIBMGA003061	GO:0042302	GO:0005198
BGIBMGA004123
BGIBMGA005277	GO:0042302	GO:0005198
BGIBMGA005631	GO:0042302	GO:0005198
BGIBMGA006655
BGIBMGA007496
BGIBMGA008245	GO:0042302	GO:0005198
BGIBMGA008254	GO:0042302	GO:0005198
BGIBMGA009720
BGIBMGA010145	GO:0042302	GO:0005198
BGIBMGA010232	GO:0042302	GO:0005198
BGIBMGA010654	GO:0042302	GO:0005198
BGIBMGA010899	GO:0042302	GO:0005198
BGIBMGA011471
BGIBMGA011492
BGIBMGA011560	GO:0042302	GO:0005198
BGIBMGA011715
BGIBMGA011716
BGIBMGA011717
BGIBMGA011724	GO:0042302	GO:0005198
BGIBMGA011763
BGIBMGA011766	GO:0042302	GO:0005198
BGIBMGA012143
BGIBMGA012594	GO:0042302	GO:0005198
BGIBMGA012603	GO:0042302	GO:0005198
BGIBMGA012657	GO:0042302	GO:0005198
BGIBMGA013096
BGIBMGA014295	GO:0042302	GO:0005198
BGIBMGA014350
BGIBMGA014430
BM_NSCAF2855_004
BM_NSCAF2964_132	GO:0042302	GO:0005198
SW00003
sw00006	GO:0007018	GO:0005525	GO:0003924	GO:0043234	GO:0051258	GO:0000166	GO:0005874	GO:0005198
SW00021
sw00026	GO:0046872	GO:0005737	GO:0006796	GO:0005634	GO:0000287	GO:0042766	GO:0016589	GO:0004427	GO:0016787	GO:0005515	GO:0006350	GO:0006338
SW00038
sw00046	GO:0008372	GO:0005509	GO:0048488	GO:0006897	GO:0005085	GO:0005515
sw00056	GO:0042302	GO:0005198
sw00062	GO:0006032	GO:0005529	GO:0004553	GO:0005975	GO:0004568
sw00085	GO:0007517	GO:0003779	GO:0006939	GO:0005856	GO:0015629	GO:0008307	GO:0005198
sw00105	GO:0005634	GO:0005515
SW00113
SW00114
sw00118	GO:0005215	GO:0006810	GO:0005622
SW00121
SW00123
sw00132	GO:0016491	GO:0006081	GO:0008152	GO:0008372	GO:0004029
SW00134
sw00137	GO:0042302	GO:0005198
SW00138
sw00139	GO:0042302	GO:0005198
SW00148
SW00156
sw00157	GO:0005488	GO:0016020	GO:0016021
SW00173
SW00177
SW00181
sw00182	GO:0006935	GO:0007399	GO:0007411	GO:0005615	GO:0030673	GO:0007275	GO:0004872	GO:0030154	GO:0016020	GO:0016021	GO:0050896
sw00192	GO:0042302	GO:0005198
sw00203	GO:0001539	GO:0009288	GO:0005509
SW00214
sw00234	GO:0030955	GO:0008076	GO:0016020	GO:0016021	GO:0005244	GO:0005249	GO:0005216	GO:0006810	GO:0006811	GO:0006812	GO:0006813	GO:0005261	GO:0005515	GO:0005267
SW00236
sw00246	GO:0005953	GO:0004659	GO:0016740	GO:0018348	GO:0003824	GO:0004662	GO:0046872	GO:0008270
SW00250
SW00256
sw00260	GO:0005525	GO:0007165	GO:0004871	GO:0007498	GO:0019001	GO:0000166	GO:0007186
sw00271	GO:0005882	GO:0005856	GO:0008017	GO:0015630	GO:0005768	GO:0005874	GO:0005515
sw00273	GO:0042302
SW00277
sw00281	GO:0007165	GO:0004871	GO:0004872	GO:0016020	GO:0016021	GO:0050896	GO:0007601	GO:0007602	GO:0001584	GO:0007186	GO:0018298	GO:0004930
sw00287	GO:0006357	GO:0003702	GO:0003676	GO:0000166	GO:0006915	GO:0006917	GO:0006952	GO:0003723	GO:0005764
sw00288	GO:0042302	GO:0005198
sw00297	GO:0045084	GO:0045087	GO:0009598	GO:0045410	GO:0004872	GO:0001530	GO:0016020	GO:0016021	GO:0042116	GO:0045671	GO:0042088	GO:0046696	GO:0004888	GO:0006954	GO:0006955	GO:0045576	GO:0007250	GO:0045362	GO:0045368	GO:0016046
sw00328
sw00338	GO:0008615	GO:0016491	GO:0004733	GO:0010181
sw00345	GO:0015977	GO:0007275	GO:0009573	GO:0016984
SW00351
SW00352
sw00355	GO:0007275	GO:0040007	GO:0008083	GO:0005576	GO:0030154
sw00358	GO:0000166
sw00364	GO:0046872	GO:0008372	GO:0030145	GO:0007165	GO:0000156	GO:0004871	GO:0004114	GO:0000287	GO:0009187	GO:0016787	GO:0003824	GO:0000160	GO:0006355
SW00376
sw00378	GO:0015031	GO:0005634	GO:0003676	GO:0016020	GO:0046872	GO:0006810	GO:0008270
SW00380
sw00382	GO:0006869	GO:0005811	GO:0005319	GO:0019915	GO:0006810	GO:0005515
sw00387	GO:0005509
SW00395
sw00403	GO:0030308	GO:0045449	GO:0007050	GO:0035035	GO:0007165	GO:0005634	GO:0030027	GO:0016020	GO:0030426	GO:0007242	GO:0045749	GO:0045202	GO:0050821	GO:0001540	GO:0030048	GO:0005515	GO:0008134	GO:0007409
sw00418	GO:0016787	GO:0008152	GO:0046872	GO:0016791	GO:0000287
sw00422	GO:0046872	GO:0005509	GO:0008270	GO:0005856	GO:0005515
sw00426	GO:0005509
SW00430
SW00437
SW00442
SW00453
sw00455	GO:0006512
sw00459	GO:0005739	GO:0005488	GO:0005887	GO:0005743	GO:0015367	GO:0016020	GO:0016021	GO:0005215	GO:0006810
SW00469
SW00474
SW00482
sw00487	GO:0004219	GO:0006508	GO:0016787	GO:0008233	GO:0008234
sw00488	GO:0046961	GO:0005739	GO:0045263	GO:0015078	GO:0046933	GO:0015986	GO:0016469	GO:0015992	GO:0006810	GO:0006811	GO:0005515
sw00495	GO:0004759	GO:0016787	GO:0003824	GO:0004453
SW00506
SW00508
sw00509	GO:0005739	GO:0005777	GO:0008289	GO:0006869	GO:0006810	GO:0016740	GO:0005498
SW00521
sw00543	GO:0005777	GO:0016491	GO:0006118	GO:0006598	GO:0046592
sw00559	GO:0007264	GO:0008285	GO:0030308	GO:0005525	GO:0003924	GO:0005634	GO:0019003	GO:0000166	GO:0005829	GO:0030331	GO:0009725	GO:0005622
sw00587	GO:0005634	GO:0006915
SW00591
sw00595	GO:0042302	GO:0005198
sw00609	GO:0006512	GO:0007049
SW00630
SW00635
SW00644
SW00648
SW00665
SW00668
sw00681	GO:0016020	GO:0016021
sw00693	GO:0042302	GO:0005198
SW00700
sw00703	GO:0000004	GO:0005634	GO:0016740	GO:0016568	GO:0018024	GO:0008372	GO:0008270	GO:0008168	GO:0005515
sw00705	GO:0000188	GO:0005095	GO:0007254	GO:0005515	GO:0007049
sw00733	GO:0016339	GO:0005887	GO:0045664	GO:0007416	GO:0045161	GO:0016020	GO:0016021	GO:0042043	GO:0016789	GO:0003824	GO:0045202	GO:0007399	GO:0005515	GO:0016080	GO:0007155	GO:0006605
sw00735	GO:0005918	GO:0005919	GO:0005887	GO:0008104	GO:0007163	GO:0005923	GO:0016020	GO:0016021	GO:0035151	GO:0007391	GO:0045216	GO:0005515	GO:0016080	GO:0016081	GO:0007155
SW00745
SW00753
SW00755
SW00765
sw00770	GO:0005634	GO:0003676	GO:0003677	GO:0046872	GO:0008270	GO:0006350	GO:0005622	GO:0006355
sw00777	GO:0005634	GO:0003676	GO:0003677	GO:0046872	GO:0008270	GO:0006350	GO:0005622	GO:0006355
sw00778	GO:0015758	GO:0003700	GO:0005634	GO:0003676	GO:0003677	GO:0046872	GO:0045893	GO:0008270	GO:0005515	GO:0006350	GO:0006355
SW00785
sw00791	GO:0008253	GO:0016787	GO:0003824	GO:0005829
sw00795	GO:0046961	GO:0005737	GO:0006754	GO:0005524	GO:0015078	GO:0046933	GO:0016787	GO:0015986	GO:0015988	GO:0046872	GO:0008553	GO:0016469	GO:0015992	GO:0006810	GO:0006811
sw00800	GO:0005739	GO:0004129	GO:0016491	GO:0016020	GO:0006118
sw00810	GO:0007520	GO:0007456	GO:0016020	GO:0016021	GO:0016202	GO:0046666	GO:0046667	GO:0005515	GO:0007155	GO:0007156
sw00814	GO:0016491	GO:0016209	GO:0006801	GO:0046872	GO:0005507	GO:0008270	GO:0004784	GO:0004785
SW00815
SW00816
SW00818
sw00868	GO:0016337	GO:0030239	GO:0007411	GO:0008360	GO:0004872	GO:0007494	GO:0016020	GO:0016021	GO:0016203	GO:0007426	GO:0007427	GO:0008305	GO:0007431	GO:0043292	GO:0007475	GO:0007476	GO:0016477	GO:0050839	GO:0045185	GO:0005515	GO:0007155	GO:0007229	GO:0007157
SW00869
SW00871
sw00875	GO:0042302	GO:0005198
SW00877
sw00881	GO:0005634	GO:0003677	GO:0046872	GO:0008270	GO:0005515
SW00885
sw00890	GO:0006397	GO:0030529	GO:0005634	GO:0030532	GO:0005688	GO:0003723	GO:0008380	GO:0000398	GO:0005515	GO:0005732
sw00894	GO:0006974	GO:0005524	GO:0005634	GO:0003676	GO:0003677	GO:0016568	GO:0016787	GO:0000166	GO:0004386	GO:0006350	GO:0006281	GO:0006355
SW00900
sw00905	GO:0000166	GO:0042626	GO:0008372	GO:0005886	GO:0000004	GO:0005254	GO:0005524	GO:0016887	GO:0006810	GO:0006811	GO:0016020	GO:0016021	GO:0017111	GO:0031088	GO:0016404	GO:0005624
SW00919
sw00924	GO:0003954	GO:0051536	GO:0005739	GO:0005489	GO:0051539	GO:0016491	GO:0006118	GO:0046872	GO:0005506	GO:0016651
sw00927	GO:0050660	GO:0008033	GO:0016491	GO:0003723	GO:0003725	GO:0005622
sw00928
SW00934
sw00947	GO:0042302	GO:0005198
sw00948	GO:0042302	GO:0005198
sw00954	GO:0006644	GO:0016787	GO:0004623	GO:0046872	GO:0005576	GO:0005509	GO:0016042
SW00959
SW00972
SW00979
sw00985	GO:0015718	GO:0015293	GO:0015728	GO:0016020	GO:0016021	GO:0005215	GO:0006810	GO:0015130	GO:0008028	GO:0005624	GO:0015711	GO:0015355
sw00992	GO:0005739	GO:0005489	GO:0005777	GO:0006979	GO:0016491	GO:0016209	GO:0006954	GO:0007585	GO:0004601
sw00993	GO:0017174	GO:0008757	GO:0016740	GO:0046500	GO:0046655	GO:0005542	GO:0008168
SW00998
sw01027	GO:0009880	GO:0007275	GO:0008293	GO:0005576	GO:0008595	GO:0007362
sw01043	GO:0042302	GO:0005198
sw01051	GO:0004759	GO:0016787	GO:0003824	GO:0004091
sw01062	GO:0004505	GO:0016491	GO:0006587	GO:0004510	GO:0003824	GO:0046872	GO:0006559	GO:0005506	GO:0009072	GO:0004497	GO:0005515
sw01063	GO:0007444	GO:0003700	GO:0045449	GO:0005634	GO:0003677	GO:0007275	GO:0043565	GO:0046872	GO:0008270	GO:0005515	GO:0006350	GO:0006355
SW01067
SW01071
sw01083	GO:0042302	GO:0005198
SW01084
SW01085
sw01095	GO:0005164	GO:0016020
sw01103	GO:0019033	GO:0005198
sw01107	GO:0007275	GO:0007528	GO:0007456	GO:0005856	GO:0016358	GO:0007399	GO:0008017	GO:0015630	GO:0005874	GO:0005875	GO:0005515	GO:0007409
SW01139
SW01141
SW01148
sw01149	GO:0005737	GO:0005739	GO:0005886	GO:0007050	GO:0016301	GO:0005524	GO:0046034	GO:0016740	GO:0000166	GO:0004017	GO:0006139	GO:0019201
sw01185	GO:0007269	GO:0004685	GO:0006468	GO:0007628	GO:0016301	GO:0005524	GO:0007163	GO:0008360	GO:0016740	GO:0016020	GO:0000166	GO:0004672	GO:0004674	GO:0005515	GO:0005516	GO:0016080	GO:0016081	GO:0007155
SW01188
sw01196	GO:0004252	GO:0016779	GO:0005524	GO:0006508	GO:0003676	GO:0016740	GO:0003968	GO:0019079	GO:0016020	GO:0016021	GO:0016787	GO:0000166	GO:0019082	GO:0004521	GO:0016032	GO:0003723	GO:0008233	GO:0004386	GO:0008234	GO:0008026	GO:0006350
sw01201	GO:0042302	GO:0005198
SW01215
SW01220
sw01227	GO:0005664	GO:0005634	GO:0003677	GO:0006260
sw01229	GO:0016020	GO:0016021
SW01238
SW01251
SW01253
sw01259	GO:0000166	GO:0042626	GO:0005739	GO:0015232	GO:0005524	GO:0016887	GO:0006810	GO:0005743	GO:0016020	GO:0016021	GO:0017111
sw01265	GO:0009986	GO:0005737	GO:0009408	GO:0005739	GO:0030018	GO:0005886	GO:0005634	GO:0005856	GO:0006986	GO:0042802	GO:0006916	GO:0051016	GO:0030837	GO:0006457	GO:0043292	GO:0006928	GO:0005625	GO:0005626
sw01281	GO:0005737	GO:0005739	GO:0009374	GO:0005524	GO:0008610	GO:0005743	GO:0003824	GO:0008152	GO:0004736	GO:0000166	GO:0030145	GO:0006094	GO:0016874
SW01294
sw01296	GO:0007018	GO:0005525	GO:0003924	GO:0043234	GO:0007094	GO:0051258	GO:0000166	GO:0005874	GO:0050875	GO:0005198
sw01325	GO:0042302	GO:0005198
sw01327	GO:0046872	GO:0008270	GO:0005515	GO:0005622
sw01333	GO:0006572	GO:0004334	GO:0016787	GO:0003824	GO:0008152	GO:0046872	GO:0006559	GO:0005509	GO:0009072	GO:0000287
SW01342
sw01351	GO:0005634	GO:0003677	GO:0016563	GO:0046872	GO:0008270	GO:0045322	GO:0005515	GO:0006350	GO:0006355
SW01356
sw01364	GO:0004721	GO:0016787	GO:0046872	GO:0005506	GO:0008270	GO:0005516
SW01370
SW01391
SW01397
SW01404
sw01406	GO:0005739	GO:0005777	GO:0008289	GO:0006869	GO:0016740	GO:0005498	GO:0004770	GO:0007031	GO:0006810	GO:0006637	GO:0005515
sw01427	GO:0015293	GO:0031402	GO:0016020	GO:0016021	GO:0015114	GO:0005315	GO:0005215	GO:0006810	GO:0006811	GO:0006814	GO:0006817	GO:0005515
SW01428
SW01430
SW01431
sw01437	GO:0042302	GO:0005198
sw01438	GO:0004721	GO:0004725	GO:0006470	GO:0016787	GO:0005215	GO:0006810	GO:0005622
sw01446	GO:0007268	GO:0004970	GO:0005886	GO:0005234	GO:0004872	GO:0016020	GO:0016021	GO:0042802	GO:0042803	GO:0005215	GO:0005216	GO:0045211	GO:0006810	GO:0006811	GO:0015277	GO:0006813	GO:0005267
SW01448
SW01459
SW01460
SW01465
sw01468	GO:0046872	GO:0003954	GO:0051536	GO:0005739	GO:0051537	GO:0006120	GO:0005506	GO:0016491	GO:0008137
sw01471	GO:0050661	GO:0005489	GO:0004616	GO:0009051	GO:0016491	GO:0006098	GO:0005515
SW01478
sw01489	GO:0016020	GO:0016021
SW01491
SW01493
sw01497	GO:0005887	GO:0015293	GO:0031402	GO:0016020	GO:0016021	GO:0005215	GO:0015993	GO:0006810	GO:0006811	GO:0008523	GO:0006814	GO:0015851	GO:0015205	GO:0006139	GO:0019852	GO:0005624
SW01509
sw01513	GO:0016624	GO:0005739	GO:0016491	GO:0008152	GO:0004591	GO:0030976	GO:0006096
sw01520	GO:0006468	GO:0016301	GO:0005524	GO:0007165	GO:0007417	GO:0016740	GO:0000166	GO:0004672	GO:0004674
sw01535	GO:0046961	GO:0005739	GO:0045261	GO:0006754	GO:0015078	GO:0046933	GO:0005743	GO:0016787	GO:0015986	GO:0046872	GO:0016469	GO:0015992	GO:0006810	GO:0006811
SW01543
sw01551	GO:0006508	GO:0016787	GO:0004197	GO:0008233	GO:0008234
sw01560	GO:0006468	GO:0005524	GO:0051082	GO:0000166	GO:0044267	GO:0004672	GO:0006457	GO:0005515
SW01561
sw01567	GO:0042730	GO:0005882
sw01575	GO:0005737	GO:0005634	GO:0003677	GO:0005783	GO:0006874	GO:0005640	GO:0005509	GO:0005615
sw01579	GO:0004759	GO:0016787	GO:0003824	GO:0004091
sw01583	GO:0005886	GO:0005887	GO:0016020	GO:0016021	GO:0005764	GO:0005765
SW01589
SW01628
sw01635	GO:0003779	GO:0005856
SW01640
SW01642
sw01648	GO:0042302	GO:0005198
sw01650	GO:0005886	GO:0005887	GO:0005524	GO:0005388	GO:0016020	GO:0016021	GO:0016787	GO:0003824	GO:0015085	GO:0008152	GO:0046872	GO:0000166	GO:0016820	GO:0015662	GO:0005509	GO:0006810	GO:0006811	GO:0006812	GO:0006816	GO:0000287	GO:0005516
sw01653	GO:0008643	GO:0016020	GO:0016021	GO:0005351	GO:0005355	GO:0005215	GO:0006810
SW01655
sw01687	GO:0004252	GO:0006508	GO:0016787	GO:0008233	GO:0042381
sw01709	GO:0031072	GO:0051082	GO:0006457
SW01729
sw01766	GO:0005739	GO:0005743	GO:0016853	GO:0003824	GO:0008152	GO:0006629	GO:0004165	GO:0006631	GO:0006635
SW01786
sw01788	GO:0004252	GO:0016020	GO:0016021	GO:0016787	GO:0005509	GO:0008233
sw01790	GO:0020037	GO:0005739	GO:0004501	GO:0016491	GO:0007494	GO:0016020	GO:0045456	GO:0006118	GO:0046872	GO:0007391	GO:0005506	GO:0004497	GO:0007295
SW01796
SW01797
SW01798
sw01806	GO:0000166	GO:0006468	GO:0005488	GO:0016301	GO:0005524	GO:0004672	GO:0005925	GO:0016740	GO:0005856	GO:0004713
sw01832	GO:0005739	GO:0005488	GO:0005743	GO:0006839	GO:0016020	GO:0016021	GO:0005215	GO:0005471	GO:0006810	GO:0005554
sw01836	GO:0005739	GO:0006099	GO:0016491	GO:0004449	GO:0008152
sw01840	GO:0006974	GO:0005524	GO:0005634	GO:0003676	GO:0003677	GO:0016787	GO:0000166	GO:0004386	GO:0006281
SW01846
SW01851
sw01878	GO:0046872	GO:0008270
SW01891
SW01905
SW01907
SW01926
SW01939
sw01948	GO:0000723	GO:0005795	GO:0016757	GO:0000781	GO:0005634	GO:0006471	GO:0016740	GO:0005694	GO:0007004	GO:0005515	GO:0003950
sw01964	GO:0030203	GO:0016787	GO:0004553	GO:0005975	GO:0016798	GO:0004566	GO:0005764	GO:0006027
sw01969	GO:0005615	GO:0005529
SW01981
SW01998
sw02007	GO:0000004	GO:0008106	GO:0016491	GO:0005623
sw02018	GO:0007622	GO:0007623	GO:0007631	GO:0008049	GO:0005576	GO:0042594	GO:0042595	GO:0048511	GO:0007610	GO:0007617	GO:0005554
SW02039
sw02050	GO:0005524	GO:0016887	GO:0007275	GO:0016020	GO:0016021	GO:0017111	GO:0000166	GO:0042626	GO:0006810
sw02058	GO:0004653	GO:0005529	GO:0016740	GO:0016020	GO:0016021	GO:0009312	GO:0030145	GO:0005795	GO:0016757	GO:0005509	GO:0005515
sw02084	GO:0050660	GO:0008430	GO:0016491	GO:0006118	GO:0004344	GO:0016614	GO:0006066
SW02085
sw02103	GO:0005840	GO:0030529	GO:0006412	GO:0005622	GO:0003735
sw02110	GO:0001707	GO:0045449	GO:0030528	GO:0006508	GO:0005634	GO:0003677	GO:0007275	GO:0016020	GO:0016021	GO:0046872	GO:0008233	GO:0008270	GO:0005515	GO:0006350	GO:0006355
sw02114	GO:0004672	GO:0006468	GO:0005021	GO:0016740	GO:0016301	GO:0005524
SW02116
sw02117	GO:0009225	GO:0003954	GO:0005739	GO:0051287	GO:0005743	GO:0016491	GO:0003824	GO:0005615
SW02119
sw02133	GO:0004221	GO:0006511	GO:0004197	GO:0004527	GO:0005622
sw02176	GO:0007517	GO:0008360	GO:0005515	GO:0007155
sw02185	GO:0005525	GO:0003743	GO:0006446	GO:0000166	GO:0005829	GO:0006412	GO:0006413	GO:0005515
SW02197
SW02205
sw02206	GO:0005739	GO:0030163	GO:0005524	GO:0006508	GO:0004222	GO:0016020	GO:0016021	GO:0017111	GO:0016787	GO:0051082	GO:0046872	GO:0000166	GO:0008233	GO:0008237	GO:0008270
SW02212
SW02222
SW02227
SW02239
SW02240
SW02244
sw02262	GO:0005737	GO:0005488	GO:0005856	GO:0006512	GO:0046872	GO:0008270	GO:0007369	GO:0016874	GO:0005515
SW02266
SW02274
SW02280
SW02287
sw02302	GO:0005576	GO:0007610	GO:0045297	GO:0005515	GO:0005198
sw02311	GO:0005739	GO:0006396	GO:0016779	GO:0004654	GO:0003676	GO:0016740	GO:0006402	GO:0003723	GO:0000175
SW02331
SW02335
sw02366	GO:0008603	GO:0006468	GO:0005952	GO:0016301	GO:0005524	GO:0007631	GO:0004692	GO:0016740	GO:0030536	GO:0000166	GO:0008372	GO:0004672	GO:0004674	GO:0008345	GO:0030553
SW02371
SW02387
SW02390
SW02398
SW02400
sw02401	GO:0004252	GO:0004295	GO:0006508	GO:0016787	GO:0008233	GO:0007586
SW02402
SW02403
SW02423
sw02428	GO:0003700	GO:0005634	GO:0003676	GO:0006366	GO:0003677	GO:0016564	GO:0006333	GO:0003682	GO:0045892	GO:0000785	GO:0017053	GO:0005515	GO:0006350	GO:0005622	GO:0006355
sw02429	GO:0050660	GO:0008430	GO:0008364	GO:0016491	GO:0006006	GO:0006118	GO:0046693	GO:0004344	GO:0016614	GO:0006066
SW02430
SW02437
sw02449	GO:0007304	GO:0007275	GO:0005213	GO:0042600
SW02457
sw02458	GO:0046872	GO:0031012	GO:0005578	GO:0008233	GO:0006508	GO:0017074	GO:0008237	GO:0008270	GO:0004222	GO:0016787	GO:0008133	GO:0030574
sw02471	GO:0005886	GO:0005887	GO:0016020	GO:0016021	GO:0005764	GO:0005765
SW02484
SW02487
SW02497
SW02502
SW02503
sw02504	GO:0003774	GO:0003777	GO:0007018	GO:0005524	GO:0016887	GO:0019861	GO:0030286	GO:0000166	GO:0005874
SW02517
sw02518	GO:0005737	GO:0016787	GO:0004553	GO:0005975	GO:0016798	GO:0004564
SW02524
SW02539
sw02540	GO:0003779
SW02578
SW02581
SW02591
SW02597
SW02603
sw02634	GO:0042462	GO:0005737	GO:0005488	GO:0016020	GO:0016021	GO:0051018	GO:0005515
SW02641
SW02661
sw02667	GO:0003774	GO:0003777	GO:0007018	GO:0005524	GO:0000166	GO:0006996	GO:0005874	GO:0005875
SW02679
SW02684
SW02697
SW02703
SW02717
sw02739	GO:0015031	GO:0004872	GO:0016020	GO:0016021	GO:0005509	GO:0005041	GO:0006897	GO:0006898
SW02741
SW02769
sw02900	GO:0007267	GO:0016055	GO:0007165	GO:0009887	GO:0007275	GO:0004871	GO:0005576	GO:0005102	GO:0005615	GO:0007223	GO:0005515
SW02923
SW02930
sw02931	GO:0042302	GO:0005198
sw02938	GO:0046872	GO:0006644	GO:0005576	GO:0005509	GO:0016042	GO:0016787	GO:0004623	GO:0016068
sw02942	GO:0005634	GO:0003676	GO:0003677	GO:0046872	GO:0008270	GO:0006350	GO:0006355
sw02952	GO:0003774	GO:0003777	GO:0008574	GO:0007018	GO:0007303	GO:0005524	GO:0045451	GO:0007310	GO:0001754	GO:0007315	GO:0007317	GO:0000166	GO:0008088	GO:0008017	GO:0005871	GO:0005874	GO:0005875	GO:0005515
SW02954
sw03003	GO:0042302	GO:0005198
sw03021	GO:0020037	GO:0016491	GO:0005783	GO:0016020	GO:0006118	GO:0046872	GO:0005792	GO:0005506	GO:0004497
SW03028
sw03036	GO:0005488	GO:0031072	GO:0051082	GO:0006457	GO:0005515
sw03042	GO:0006508	GO:0016020	GO:0016787	GO:0046872	GO:0008233	GO:0008237	GO:0008270	GO:0004177	GO:0004179
sw03051	GO:0005489	GO:0051287	GO:0016491	GO:0008152	GO:0008372	GO:0016616	GO:0006564	GO:0007588	GO:0030267	GO:0005515
SW03070
sw03075	GO:0005509	GO:0005515
SW03098
sw03099	GO:0005783	GO:0016020	GO:0016021	GO:0006118	GO:0046872	GO:0005792	GO:0005506	GO:0006810
SW03101
sw03106	GO:0005739	GO:0005489	GO:0045454	GO:0006118	GO:0005615
sw03109	GO:0005737	GO:0005886	GO:0004252	GO:0006508	GO:0007565	GO:0016787	GO:0008083	GO:0005576	GO:0005615	GO:0008233	GO:0008236
sw03128	GO:0005096	GO:0005634
sw03153	GO:0005739	GO:0006542	GO:0006807	GO:0016874	GO:0004356
sw03155	GO:0005515
sw03160	GO:0030955	GO:0016020	GO:0016021	GO:0005244	GO:0005216	GO:0006810	GO:0006811	GO:0006813	GO:0005267
sw03188	GO:0016020	GO:0016021
SW03192
sw03208	GO:0005509	GO:0005515
sw03214	GO:0001701	GO:0005524	GO:0005634	GO:0001892	GO:0003676	GO:0003677	GO:0045165	GO:0046872	GO:0004812	GO:0006418	GO:0008270	GO:0006350	GO:0006355
sw03217	GO:0016491	GO:0050113
sw03224	GO:0005488	GO:0008289	GO:0006810
SW03231
SW03290
SW03301
SW03312
sw03337	GO:0005634	GO:0005515
sw03341	GO:0007623	GO:0030955	GO:0005886	GO:0008076	GO:0016020	GO:0016021	GO:0005244	GO:0005249	GO:0015269	GO:0005216	GO:0005509	GO:0006810	GO:0006811	GO:0006812	GO:0006813	GO:0045433	GO:0042493	GO:0005261	GO:0005515	GO:0005267
sw03379	GO:0016491	GO:0046872	GO:0005506	GO:0042744	GO:0004601
sw03390	GO:0006974	GO:0003677	GO:0000166	GO:0016829	GO:0003904	GO:0018298	GO:0003913	GO:0006281
SW03408
sw03415	GO:0007275
sw03428	GO:0005737	GO:0016787	GO:0004553	GO:0005975	GO:0016798	GO:0004564
SW03457
sw03460	GO:0042302	GO:0005198
sw03466	GO:0005737	GO:0030308	GO:0003824	GO:0007283	GO:0030154	GO:0005554
SW03470
SW03495
sw03513	GO:0016020	GO:0016021	GO:0005615	GO:0005554
sw03540	GO:0016787	GO:0003824	GO:0008152	GO:0008967
SW03546
SW03549
SW03557
sw03563	GO:0005215	GO:0006810	GO:0006811	GO:0015293	GO:0006814	GO:0006817	GO:0031402	GO:0016020	GO:0016021	GO:0015114	GO:0005315
sw03567	GO:0016020	GO:0016787	GO:0003824	GO:0004806	GO:0006629	GO:0016042
sw03590	GO:0007399	GO:0005886	GO:0005887	GO:0016020	GO:0016021	GO:0005515	GO:0007155	GO:0005624
sw03593	GO:0050660	GO:0008430	GO:0016491	GO:0006118	GO:0004344	GO:0016614	GO:0006066
sw03613	GO:0006468	GO:0016301	GO:0005524	GO:0007169	GO:0004872	GO:0016740	GO:0016020	GO:0016021	GO:0000166	GO:0004672	GO:0005003	GO:0004713
sw03619	GO:0005777	GO:0006979	GO:0042542	GO:0016491	GO:0006118	GO:0016209	GO:0046872	GO:0004096	GO:0005506	GO:0008340	GO:0042744	GO:0004601
sw03623	GO:0009081	GO:0009082	GO:0005739	GO:0008483	GO:0016740	GO:0008652	GO:0004084	GO:0003824	GO:0008152
sw03641	GO:0042302	GO:0005198
sw03659	GO:0007165	GO:0004871	GO:0016020	GO:0050896	GO:0007601	GO:0007186	GO:0005834
SW03667
SW03675
SW03687
sw03693	GO:0005739	GO:0003995	GO:0016491	GO:0006118	GO:0006629	GO:0005759	GO:0006631	GO:0006635	GO:0005515
sw03697	GO:0004759	GO:0016787	GO:0003824	GO:0004091
sw03711	GO:0019033	GO:0005198
SW03714
SW03728
sw03752	GO:0003779	GO:0006941	GO:0005863	GO:0008307	GO:0005515	GO:0007155
SW03781
SW03784
sw03795	GO:0004759	GO:0016787	GO:0003824	GO:0004453
sw03799	GO:0006848	GO:0005215	GO:0005887	GO:0006810	GO:0015293	GO:0005477	GO:0016020	GO:0016021	GO:0005624	GO:0015711	GO:0015355
SW03802
SW03819
sw03821	GO:0005578	GO:0005615	GO:0005515	GO:0007155
SW03832
SW03851
SW03858
SW03873
sw03876	GO:0003774	GO:0003777	GO:0007018	GO:0005524	GO:0016887	GO:0019861	GO:0030286	GO:0000166	GO:0005874
SW03878
sw03880	GO:0042302	GO:0005198
sw03887	GO:0008286	GO:0008643	GO:0015758	GO:0005887	GO:0006006	GO:0016020	GO:0016021	GO:0005351	GO:0005355	GO:0005536	GO:0005215	GO:0006810	GO:0001666
SW03894
sw03909	GO:0030528
SW03913
sw03922	GO:0006464
sw03931	GO:0051536	GO:0005489	GO:0051539	GO:0016491	GO:0008901	GO:0006118	GO:0046872	GO:0042597	GO:0005506
SW03934
SW03938
SW03947
SW03985
SW04002
sw04010	GO:0006865	GO:0005279	GO:0016020	GO:0016021
sw04026	GO:0015078	GO:0016020	GO:0016021	GO:0015986	GO:0040013	GO:0015992	GO:0006810	GO:0006811
sw04041	GO:0030672	GO:0006836	GO:0016020	GO:0016021	GO:0045202	GO:0005215	GO:0006810	GO:0005515
sw04052	GO:0005524	GO:0016887	GO:0016020	GO:0016021	GO:0016787	GO:0003824	GO:0008152	GO:0046872	GO:0000166	GO:0016820	GO:0015662	GO:0006812	GO:0000287
sw04098	GO:0020037	GO:0016491	GO:0005783	GO:0016020	GO:0006118	GO:0046872	GO:0005792	GO:0005506	GO:0004497
sw04112	GO:0006357	GO:0042826	GO:0005634	GO:0006366	GO:0006473	GO:0016740	GO:0004402	GO:0003713	GO:0006338	GO:0008080	GO:0005515	GO:0006350	GO:0006355
sw04114	GO:0005529	GO:0005515	GO:0007155
SW04135
SW04136
SW04144
sw04154	GO:0009156	GO:0016301	GO:0009165	GO:0016740	GO:0046872	GO:0016978	GO:0004749	GO:0000287	GO:0009116
SW04166
sw04187	GO:0005739	GO:0003700	GO:0045449	GO:0005634	GO:0003676	GO:0003677	GO:0043565	GO:0046872	GO:0030182	GO:0008270	GO:0006350	GO:0006355
SW04191
sw04193	GO:0008067	GO:0007268	GO:0005887	GO:0007165	GO:0004871	GO:0004872	GO:0016020	GO:0016021	GO:0007186	GO:0004930
sw04207	GO:0004721	GO:0016787	GO:0046872	GO:0030145	GO:0005975	GO:0005977	GO:0051301	GO:0005506	GO:0007049
sw04211	GO:0008335	GO:0000166	GO:0007391	GO:0006468	GO:0045172	GO:0007301	GO:0016301	GO:0008302	GO:0005524	GO:0007254	GO:0004672	GO:0007275	GO:0007349	GO:0016740	GO:0030046	GO:0005515	GO:0004713	GO:0007242	GO:0008064	GO:0016319
SW04244
SW04259
SW04276
SW04282
sw04284	GO:0005783	GO:0016020	GO:0016021	GO:0003824	GO:0008152	GO:0047747	GO:0000166	GO:0006629	GO:0006631	GO:0016874	GO:0008206
SW04287
sw04294	GO:0005737	GO:0007017	GO:0007018	GO:0005525	GO:0003924	GO:0043234	GO:0051258	GO:0000166	GO:0005874	GO:0045298	GO:0005198
sw04310	GO:0005488	GO:0007379	GO:0046530	GO:0045449	GO:0016055	GO:0005634	GO:0003677	GO:0007275	GO:0016568	GO:0008587	GO:0003713	GO:0045893	GO:0006350	GO:0005622	GO:0035060	GO:0006355
sw04342	GO:0016020	GO:0005244	GO:0005216	GO:0006810	GO:0006811
SW04363
sw04397	GO:0016740	GO:0008080	GO:0004343	GO:0008415
sw04406	GO:0003774	GO:0003777	GO:0007018	GO:0005524	GO:0016887	GO:0019861	GO:0030286	GO:0000166	GO:0005874
SW04416
SW04429
SW04443
SW04456
SW04487
SW04491
SW04538
sw04554	GO:0005634	GO:0005643	GO:0000059	GO:0006913	GO:0006810	GO:0005515
SW04573
sw04583	GO:0005840	GO:0005842	GO:0030529	GO:0006412	GO:0003723	GO:0005622	GO:0003735
SW04586
SW04633
SW04637
sw04644	GO:0005739	GO:0003746	GO:0006412	GO:0006414
SW04649
SW04661
SW04668
SW04671
SW04693
sw04704	GO:0007264	GO:0015031	GO:0005525	GO:0006364	GO:0016020	GO:0000166	GO:0006886	GO:0006810	GO:0000178	GO:0007046	GO:0005622
sw04733	GO:0005739	GO:0008750	GO:0005743	GO:0016491	GO:0016020	GO:0016021	GO:0006118	GO:0015992	GO:0008746
SW04737
sw04761	GO:0007018	GO:0005525	GO:0003924	GO:0043234	GO:0051258	GO:0000166	GO:0005874	GO:0005198
SW04767
SW04791
SW04796
SW04840
SW04853
SW04856
sw04861	GO:0004872	GO:0016020	GO:0016021	GO:0007155
SW04890
SW04910
SW04937
SW04946
sw04951	GO:0016020	GO:0016021
SW04995
sw04997	GO:0006397	GO:0005634	GO:0003676	GO:0000166	GO:0003723	GO:0000398
sw05012	GO:0016020	GO:0016021	GO:0003824	GO:0005515	GO:0007155
SW05018
sw05032	GO:0051287	GO:0016491	GO:0007565	GO:0007567	GO:0006693	GO:0003824	GO:0008152	GO:0045786	GO:0007179	GO:0042803	GO:0006629	GO:0005829	GO:0004957	GO:0019372	GO:0006631	GO:0016404
SW05048
sw05057	GO:0042302	GO:0005198
sw05059	GO:0015031	GO:0016020	GO:0006810	GO:0005554
SW05065
SW05084
sw05096	GO:0005525	GO:0007349	GO:0000910	GO:0000166	GO:0045172	GO:0051301	GO:0005515	GO:0007049
SW05102
sw05108	GO:0046961	GO:0005739	GO:0006754	GO:0045263	GO:0015078	GO:0046933	GO:0015986	GO:0046872	GO:0016469	GO:0015992	GO:0006810	GO:0006811
SW05112
SW05120
sw05129	GO:0005215	GO:0006810	GO:0006811	GO:0015293	GO:0006814	GO:0006817	GO:0031402	GO:0016020	GO:0016021	GO:0015114	GO:0005315
SW05131
SW05138
SW05189
sw05198	GO:0005887	GO:0016020	GO:0016021	GO:0000016	GO:0016787	GO:0017042	GO:0004553	GO:0003824	GO:0005975	GO:0016798	GO:0015926	GO:0005624
sw05202	GO:0016339	GO:0005887	GO:0016020	GO:0016021	GO:0045571	GO:0005509	GO:0005515	GO:0007155	GO:0007156
SW05204
SW05210
sw05215	GO:0006897
sw05218	GO:0000004	GO:0008372	GO:0005554
sw05224	GO:0017068	GO:0005739	GO:0016884	GO:0006412	GO:0016874	GO:0008135
sw05228	GO:0016020	GO:0016021
sw05244	GO:0005488	GO:0005634	GO:0016563	GO:0007064	GO:0006350	GO:0007049	GO:0006355
SW05258
sw05270	GO:0003954	GO:0005739	GO:0006120	GO:0016491	GO:0008137
SW05291
sw05307	GO:0046961	GO:0045261	GO:0006754	GO:0015078	GO:0046933	GO:0016020	GO:0016787	GO:0015986	GO:0046872	GO:0016469	GO:0015992	GO:0006810	GO:0006811
sw05340	GO:0016020	GO:0016021
sw05378	GO:0005215	GO:0006810	GO:0006811	GO:0015293	GO:0006814	GO:0006817	GO:0031402	GO:0016020	GO:0016021	GO:0015114	GO:0005315
sw05385	GO:0008425	GO:0005739	GO:0008757	GO:0016740	GO:0008168	GO:0006744	GO:0004395
SW05408
sw05414	GO:0007264	GO:0005525	GO:0006364	GO:0000166	GO:0007046	GO:0005622
sw05418	GO:0020037	GO:0016491	GO:0005783	GO:0016020	GO:0006118	GO:0046872	GO:0005792	GO:0005506	GO:0004497
sw05428	GO:0005737	GO:0015031	GO:0000045	GO:0006612	GO:0006508	GO:0016787	GO:0006512	GO:0004197	GO:0006623	GO:0006914	GO:0005829	GO:0008017	GO:0008233	GO:0008234	GO:0006810	GO:0005875	GO:0005515
sw05447	GO:0005554
sw05450	GO:0006508	GO:0016020	GO:0016021	GO:0016787	GO:0046872	GO:0008233	GO:0008237	GO:0008270	GO:0004245
sw05452	GO:0009086	GO:0004329	GO:0005524	GO:0004477	GO:0016491	GO:0008652	GO:0016787	GO:0003824	GO:0006730	GO:0004488	GO:0000166	GO:0009396	GO:0006164	GO:0016874	GO:0000105
sw05456	GO:0007264	GO:0015031	GO:0005525	GO:0000166	GO:0005794	GO:0005795	GO:0006886	GO:0006888	GO:0006810	GO:0000178	GO:0005515	GO:0005622
sw05457	GO:0007623	GO:0005634	GO:0003676	GO:0003677	GO:0007275	GO:0050896	GO:0045494	GO:0007601	GO:0046872	GO:0008270	GO:0045475	GO:0005515	GO:0008062
SW05465
sw05468	GO:0051536	GO:0008177	GO:0005739	GO:0051537	GO:0005489	GO:0051538	GO:0051539	GO:0016491	GO:0016020	GO:0006118	GO:0046872	GO:0005506	GO:0006810	GO:0006099
sw05473	GO:0000244	GO:0005654	GO:0003963	GO:0016874	GO:0003723	GO:0005634
SW05483
sw05491	GO:0005923	GO:0042802	GO:0005515
sw05492	GO:0006468	GO:0004687	GO:0016301	GO:0005524	GO:0004871	GO:0016740	GO:0046872	GO:0000166	GO:0005509	GO:0004672	GO:0004674	GO:0000287	GO:0005516
SW05505
SW05529
sw05530	GO:0007411	GO:0007165	GO:0007399	GO:0005515
sw05541	GO:0007275
SW05546
SW05562
SW05568
sw05569	GO:0050660	GO:0008430	GO:0016491	GO:0006118	GO:0004344	GO:0016614	GO:0006066
sw05581	GO:0045735
SW05592
sw05615	GO:0003700	GO:0045449	GO:0005634	GO:0003677	GO:0007275	GO:0042472	GO:0043565	GO:0007420	GO:0006355
SW05616
sw05617	GO:0042302	GO:0005198
SW05622
SW05642
SW05650
sw05658	GO:0016491	GO:0008152
sw05670	GO:0000004	GO:0009056	GO:0016787	GO:0016788	GO:0046872	GO:0008372	GO:0008270
SW05701
SW05710
sw05715	GO:0005739	GO:0006122	GO:0008121	GO:0006810	GO:0005746	GO:0016491	GO:0016020	GO:0006118
SW05717
SW05759
SW05767
SW05793
sw05795	GO:0006869	GO:0016020	GO:0016021	GO:0003824	GO:0008152	GO:0000166	GO:0006629	GO:0006631	GO:0006810	GO:0016874
sw05803	GO:0005739	GO:0030529	GO:0005515
SW05808
sw05813	GO:0005739	GO:0007126	GO:0030435	GO:0030437
sw05822	GO:0006826	GO:0006827	GO:0004322	GO:0005886	GO:0046688	GO:0016491	GO:0016020	GO:0016021	GO:0046872	GO:0005506	GO:0005507	GO:0006810	GO:0006811
sw05826	GO:0003779	GO:0015629	GO:0005509	GO:0005515
sw05827	GO:0016020	GO:0016021
SW05835
sw05864	GO:0005886	GO:0000004	GO:0016020	GO:0016021	GO:0005554
sw05876	GO:0003774	GO:0003777	GO:0007018	GO:0005524	GO:0016887	GO:0017111	GO:0030286	GO:0000166	GO:0005874
SW05877
sw05878	GO:0003702	GO:0006366	GO:0003677	GO:0003712	GO:0006350	GO:0006355
sw05879	GO:0042572	GO:0016491	GO:0050896	GO:0045494	GO:0008152	GO:0007601	GO:0004745	GO:0005622
sw05883	GO:0003774	GO:0003779	GO:0005524	GO:0009993	GO:0040001	GO:0007275	GO:0016459	GO:0045167	GO:0030139	GO:0042623	GO:0000166	GO:0016461	GO:0007391	GO:0007286	GO:0045175	GO:0008017	GO:0045034	GO:0045217	GO:0030589	GO:0007298	GO:0030048	GO:0005875	GO:0016044	GO:0005515	GO:0005516	GO:0000146
sw05885	GO:0042302	GO:0005198
SW05904
sw05923	GO:0016020	GO:0016021
sw05929	GO:0003954	GO:0005739	GO:0005743	GO:0016491	GO:0006118	GO:0016651	GO:0008137
SW05936
SW05951
sw05969	GO:0005576	GO:0007610	GO:0045297	GO:0005515	GO:0005198
sw05970	GO:0005576	GO:0007610	GO:0045297	GO:0005515	GO:0005198
sw05992	GO:0007165	GO:0050896	GO:0007600
sw05999	GO:0050660	GO:0008177	GO:0005739	GO:0016627	GO:0005743	GO:0016491	GO:0006118	GO:0006810	GO:0006099
sw06001	GO:0005739	GO:0015031	GO:0005743	GO:0005744	GO:0016020	GO:0016021	GO:0006886	GO:0015450	GO:0006810	GO:0008565	GO:0006605
sw06018	GO:0005739	GO:0004089	GO:0006730	GO:0046872	GO:0005759	GO:0016829	GO:0008270
SW06036
sw06042	GO:0016020	GO:0005215	GO:0005509	GO:0005544	GO:0006810	GO:0008021
sw06067	GO:0042302	GO:0005198
SW06069
sw06076	GO:0006685	GO:0004767	GO:0008907	GO:0016787	GO:0005975	GO:0016798	GO:0005764
sw06079	GO:0004216	GO:0008233	GO:0006508	GO:0008234	GO:0016787	GO:0004197
SW06080
SW06125
SW06131
sw06184	GO:0042302	GO:0005198
SW06186
sw06200	GO:0017174	GO:0008757	GO:0016740	GO:0005542	GO:0008168
sw06216	GO:0046961	GO:0005739	GO:0045263	GO:0015078	GO:0046933	GO:0015986	GO:0016469	GO:0015992	GO:0006810	GO:0006811	GO:0005515
sw06242	GO:0004364	GO:0016740
sw06243	GO:0047006	GO:0016491
SW06251
sw06257	GO:0046872	GO:0005737	GO:0016804	GO:0030145	GO:0019538	GO:0008233	GO:0006508	GO:0008270	GO:0000287	GO:0004177	GO:0016787	GO:0004178	GO:0005622
SW06258
sw06263	GO:0005840	GO:0030529	GO:0006412	GO:0005622	GO:0003735
SW06266
sw06274	GO:0016787	GO:0004518	GO:0004527	GO:0005622
sw06276	GO:0003779	GO:0030479	GO:0005622
sw06285	GO:0016787	GO:0003824	GO:0006629	GO:0016042
sw06288	GO:0016020	GO:0016021
sw06294	GO:0003700	GO:0045449	GO:0005634	GO:0003677	GO:0007275	GO:0043565	GO:0007399	GO:0030154	GO:0006350	GO:0006355
sw06297	GO:0005525	GO:0003924	GO:0006614	GO:0050708	GO:0004872	GO:0005783	GO:0005785	GO:0005786	GO:0016020	GO:0016021	GO:0005789	GO:0017111	GO:0000166	GO:0006886	GO:0003723	GO:0006810	GO:0005047	GO:0007409
SW06307
SW06311
sw06316	GO:0005882	GO:0045095	GO:0005198
sw06317	GO:0015977	GO:0007275	GO:0009573	GO:0016984
sw06318	GO:0007418	GO:0005783	GO:0016020	GO:0016021	GO:0045926	GO:0046872	GO:0008270	GO:0005515
SW06323
SW06324
sw06345	GO:0006829	GO:0008324	GO:0005385	GO:0016020	GO:0016021	GO:0016023	GO:0006810	GO:0006811	GO:0008270	GO:0006812
SW06348
sw06350	GO:0000004	GO:0008372	GO:0005554
sw06381	GO:0005739	GO:0006508	GO:0005743	GO:0005746	GO:0016491	GO:0004222	GO:0016020	GO:0006118	GO:0006119	GO:0009060	GO:0008121	GO:0006810
SW06389
SW06393
sw06402	GO:0007275
sw06407	GO:0003676	GO:0046872	GO:0008270
SW06421
sw06428	GO:0005783	GO:0016020	GO:0016021	GO:0009636	GO:0019439	GO:0016787	GO:0003824	GO:0004301	GO:0005792
SW06446
sw06472	GO:0007264	GO:0015031	GO:0005525	GO:0005783	GO:0000166	GO:0005795	GO:0006888	GO:0006810
SW06480
SW06490
sw06495	GO:0007275	GO:0007283	GO:0030154
sw06501	GO:0000166	GO:0005739	GO:0015031	GO:0006886	GO:0005524	GO:0015450	GO:0006810	GO:0005743	GO:0005744	GO:0016020	GO:0006605
sw06519	GO:0042302	GO:0005198
sw06523	GO:0003954	GO:0005739	GO:0006120	GO:0009055	GO:0016651	GO:0016491	GO:0006118	GO:0005624	GO:0008137
SW06529
SW06532
sw06535	GO:0005739	GO:0003857	GO:0016491	GO:0006629	GO:0006631
sw06555	GO:0004872	GO:0016020	GO:0016021	GO:0006897
SW06569
sw06580	GO:0005737	GO:0009086	GO:0005886	GO:0005634	GO:0016702	GO:0016491	GO:0008652	GO:0019509	GO:0016020	GO:0046872	GO:0005515	GO:0016151
sw06587	GO:0004035	GO:0016020	GO:0016787	GO:0008152	GO:0046872	GO:0008270	GO:0000287
sw06591	GO:0016805	GO:0006508	GO:0005783	GO:0016020	GO:0016787	GO:0046872	GO:0005792	GO:0004237	GO:0008233	GO:0008237	GO:0008270	GO:0008239
SW06613
sw06615	GO:0004721	GO:0004725	GO:0006470	GO:0016787	GO:0007242
SW06635
SW06642
sw06643	GO:0042302	GO:0005198
SW06668
sw06670	GO:0005739	GO:0016740	GO:0031405	GO:0008152	GO:0008415	GO:0005515
sw06686	GO:0004672	GO:0006468	GO:0005021	GO:0016740	GO:0016301	GO:0005524
sw06691	GO:0004332	GO:0016829	GO:0006096
SW06696
SW06717
SW06727
SW06735
SW06745
sw06757	GO:0009274	GO:0000272	GO:0005618	GO:0030115
sw06761	GO:0006684	GO:0006685	GO:0007165	GO:0004767	GO:0016787	GO:0007399	GO:0005975	GO:0016798	GO:0005764
SW06764
sw06767	GO:0006468	GO:0016301	GO:0005524	GO:0007169	GO:0004872	GO:0016740	GO:0016020	GO:0016021	GO:0000166	GO:0004672	GO:0005006	GO:0004713	GO:0004714
sw06771	GO:0004866	GO:0004867
SW06784
sw06786	GO:0006397	GO:0005524	GO:0005525	GO:0005634	GO:0000166
SW06787
SW06788
sw06796	GO:0015629	GO:0005488	GO:0051301	GO:0008104	GO:0000915	GO:0000917	GO:0005515	GO:0030480	GO:0007049	GO:0000146
sw06803	GO:0042802	GO:0005515
sw06810	GO:0007275	GO:0005515	GO:0007155
sw06845	GO:0004866	GO:0004867
SW06858
SW06878
SW06881
SW06888
sw06894	GO:0016192	GO:0005737	GO:0000004	GO:0006904	GO:0016020	GO:0005554
SW06907
SW06918
SW06922
sw06952	GO:0045449	GO:0005634	GO:0003677
SW06954
sw06962	GO:0005737	GO:0004672	GO:0006897	GO:0005515
SW06966
sw06972	GO:0005840	GO:0030529	GO:0006412	GO:0005515	GO:0005622	GO:0003735
SW06980
SW06991
sw06995	GO:0018990	GO:0008255	GO:0005179	GO:0007218
sw07008	GO:0001701	GO:0006935
sw07022	GO:0005739	GO:0005488	GO:0005743	GO:0016020	GO:0016021	GO:0015228	GO:0015880	GO:0006810
SW07026
SW07039
sw07050	GO:0042302	GO:0005198
SW07051
SW07055
SW07064
sw07078	GO:0006397	GO:0005634	GO:0003677	GO:0005681	GO:0003723	GO:0000398
sw07086	GO:0019033	GO:0005198
sw07091	GO:0006538	GO:0007416	GO:0006542	GO:0006807	GO:0045213	GO:0016874	GO:0004356
SW07104
sw07108	GO:0005739	GO:0016740	GO:0031405	GO:0008152	GO:0008415	GO:0005515
SW07141
SW07160
SW07171
SW07178
SW07180
SW07208
SW07211
SW07212
sw07236	GO:0003862	GO:0009082	GO:0005737	GO:0005829	GO:0016491	GO:0009098	GO:0008652	GO:0008152
SW07244
SW07245
SW07252
sw07261	GO:0019028	GO:0016779	GO:0005524	GO:0016740	GO:0003968	GO:0019079	GO:0016020	GO:0016021	GO:0016787	GO:0000166	GO:0003723	GO:0003724	GO:0008233	GO:0004386	GO:0008234	GO:0006350	GO:0005198
sw07293	GO:0051287	GO:0008610	GO:0016491	GO:0008152	GO:0006633	GO:0004316
SW07310
SW07320
SW07321
SW07343
SW07365
SW07368
SW07384
sw07391	GO:0005840	GO:0030529	GO:0006412	GO:0005622	GO:0003735
sw07399	GO:0042302	GO:0005198
SW07411
SW07413
SW07418
sw07435	GO:0005840	GO:0015934	GO:0030529	GO:0006412	GO:0005622	GO:0003735
SW07438
sw07487	GO:0004872	GO:0016020	GO:0016021
sw07505	GO:0006750	GO:0016740	GO:0016020	GO:0016021	GO:0008415	GO:0003840
sw07506	GO:0006750	GO:0016740	GO:0016020	GO:0016021	GO:0008415	GO:0003840
SW07508
sw07516	GO:0042572	GO:0016491	GO:0005783	GO:0016020	GO:0016021	GO:0045494	GO:0008152	GO:0007601	GO:0004745	GO:0005622
sw07520	GO:0005737	GO:0035147	GO:0007275	GO:0035155	GO:0002165	GO:0007430	GO:0005515	GO:0005554
SW07525
SW07527
sw07531	GO:0042302	GO:0005198
SW07538
SW07539
sw07542	GO:0000074	GO:0005634	GO:0006350	GO:0006355
sw07563	GO:0005737	GO:0009086	GO:0005886	GO:0005634	GO:0016702	GO:0016491	GO:0008652	GO:0019509	GO:0016020	GO:0046872	GO:0005515	GO:0016151
sw07565	GO:0016481	GO:0003700	GO:0001709	GO:0045596	GO:0005634	GO:0003677	GO:0007275	GO:0016564	GO:0043565	GO:0046580	GO:0045674	GO:0000165	GO:0007391	GO:0006917	GO:0045467	GO:0007254	GO:0045610	GO:0050875	GO:0005515	GO:0006350	GO:0006355
sw07566	GO:0008289	GO:0005496	GO:0004872	GO:0016020	GO:0016021
sw07573	GO:0016301	GO:0005524	GO:0007165	GO:0016740	GO:0008440	GO:0000166	GO:0005516
sw07589	GO:0005737	GO:0016020	GO:0045786	GO:0007049
sw07599	GO:0005660	GO:0003677	GO:0030337	GO:0006260	GO:0005634	GO:0006275
sw07607	GO:0006572	GO:0016702	GO:0016491	GO:0046872	GO:0003868	GO:0006559	GO:0005506	GO:0009072
sw07615	GO:0045449	GO:0030528	GO:0005634	GO:0006350	GO:0006355
sw07621	GO:0007165	GO:0004871	GO:0004872	GO:0016020	GO:0016021	GO:0006950	GO:0008340	GO:0007186	GO:0005515	GO:0004930
SW07638
sw07651	GO:0004252	GO:0006508	GO:0016787	GO:0008233	GO:0042381
SW07660
sw07664	GO:0016020	GO:0016021	GO:0006915	GO:0005215	GO:0006810	GO:0006811	GO:0005515
SW07665
SW07670
sw07674	GO:0046961	GO:0005773	GO:0006754	GO:0015078	GO:0046933	GO:0016020	GO:0016021	GO:0016787	GO:0015986	GO:0046872	GO:0016469	GO:0015992	GO:0006810	GO:0006811	GO:0005515
sw07685	GO:0007304	GO:0007275	GO:0005213	GO:0042600
sw07686	GO:0000166	GO:0003723
sw07692	GO:0006468	GO:0016301	GO:0005524	GO:0016740	GO:0007242	GO:0000166	GO:0004672	GO:0004713
SW07693
sw07704	GO:0016020	GO:0016021	GO:0005215	GO:0006810	GO:0008271	GO:0008272
sw07716	GO:0005737	GO:0009303	GO:0009993	GO:0006445	GO:0046872	GO:0006417	GO:0008270	GO:0045182	GO:0030371	GO:0005515	GO:0005622
sw07720	GO:0005856	GO:0015629	GO:0045296	GO:0007155	GO:0005198
SW07743
sw07753	GO:0005578	GO:0007181	GO:0005515
sw07761	GO:0006865	GO:0005886	GO:0005887	GO:0015184	GO:0005279	GO:0016020	GO:0016021	GO:0006520	GO:0006810	GO:0015171	GO:0006461
sw07767	GO:0016740	GO:0006084	GO:0003824
sw07785	GO:0005911	GO:0005737	GO:0030054	GO:0005634	GO:0005783	GO:0007242	GO:0005576	GO:0005515	GO:0007155	GO:0005198
SW07793
SW07819
sw07829	GO:0006468	GO:0016301	GO:0005524	GO:0005634	GO:0016740	GO:0007243	GO:0000166	GO:0004672	GO:0004674	GO:0004713
SW07831
SW07851
sw07856	GO:0016020	GO:0016021	GO:0007047
sw07859	GO:0004364	GO:0016740
sw07863	GO:0003779	GO:0007015	GO:0008290	GO:0030036	GO:0051016	GO:0005515
SW07869
SW07872
sw07880	GO:0051287	GO:0016491	GO:0007565	GO:0007567	GO:0006693	GO:0003824	GO:0008152	GO:0045786	GO:0007179	GO:0042803	GO:0006629	GO:0005829	GO:0004957	GO:0019372	GO:0006631	GO:0016404
sw07883	GO:0008104	GO:0007275	GO:0016020	GO:0016021	GO:0045177	GO:0005615	GO:0007588
SW07899
SW07900
SW07901
sw07902	GO:0003700	GO:0005634	GO:0003677	GO:0007275	GO:0043565	GO:0007367	GO:0006350	GO:0006355
SW07919
SW07937
SW07943
sw07945	GO:0016787	GO:0003824	GO:0004806	GO:0006629	GO:0005615	GO:0016042	GO:0008201	GO:0004465
SW07967
SW07973
sw07974	GO:0030016	GO:0030241	GO:0005863
sw07985	GO:0016491	GO:0006631
SW08000
SW08009
SW08022
sw08029	GO:0008372	GO:0004866	GO:0004867	GO:0050819
sw08037	GO:0003774	GO:0005737	GO:0003777	GO:0007018	GO:0005524	GO:0051299	GO:0007067	GO:0000166	GO:0007100	GO:0051301	GO:0005871	GO:0005874	GO:0005875	GO:0005515	GO:0007049
SW08038
SW08044
sw08054	GO:0006570	GO:0006572	GO:0016702	GO:0016491	GO:0046872	GO:0042802	GO:0006559	GO:0004411	GO:0005506
sw08070	GO:0016740	GO:0008299	GO:0006744
SW08085
SW08089
sw08090	GO:0008610	GO:0004768	GO:0016491	GO:0005783	GO:0016020	GO:0016021	GO:0016717	GO:0005506	GO:0006633
SW08093
sw08094	GO:0006468	GO:0004687	GO:0016301	GO:0005524	GO:0004871	GO:0016740	GO:0046872	GO:0000166	GO:0005509	GO:0004672	GO:0004674	GO:0000287	GO:0005516
sw08095	GO:0003779	GO:0005856	GO:0005515	GO:0007155
sw08106	GO:0042302	GO:0005198
sw08111	GO:0004031	GO:0051536	GO:0051537	GO:0005489	GO:0016491	GO:0006118	GO:0046872	GO:0005506	GO:0030151
sw08114	GO:0005634	GO:0003676	GO:0003677	GO:0046872	GO:0008270	GO:0006350	GO:0006355
sw08116	GO:0007622	GO:0045879	GO:0008355	GO:0007480	GO:0007448	GO:0006468	GO:0008359	GO:0005886	GO:0008103	GO:0016301	GO:0005524	GO:0019933	GO:0009993	GO:0007456	GO:0016740	GO:0048149	GO:0007314	GO:0007317	GO:0000166	GO:0007611	GO:0004672	GO:0004674	GO:0007476	GO:0045475	GO:0005515	GO:0007228
sw08124	GO:0020037	GO:0005739	GO:0005740	GO:0005743	GO:0016020	GO:0016021	GO:0006118	GO:0046872	GO:0005506	GO:0006810	GO:0006099	GO:0000104	GO:0005515
SW08126
SW08135
SW08136
sw08140	GO:0005576	GO:0050829	GO:0050830	GO:0050832	GO:0005554
sw08157	GO:0003774	GO:0003777	GO:0020037	GO:0048134	GO:0007301	GO:0007018	GO:0005524	GO:0016887	GO:0009993	GO:0007098	GO:0045169	GO:0008298	GO:0006118	GO:0017111	GO:0030286	GO:0016319	GO:0007282	GO:0042623	GO:0000166	GO:0016358	GO:0045172	GO:0030723	GO:0007294	GO:0005874	GO:0005875	GO:0045478
SW08161
sw08165	GO:0006869	GO:0045735	GO:0005319
sw08171	GO:0004252	GO:0004295	GO:0006508	GO:0016787	GO:0008233	GO:0007586
sw08176	GO:0005737	GO:0008757	GO:0005634	GO:0016740	GO:0006479	GO:0016568	GO:0003713	GO:0016571	GO:0008168	GO:0008276	GO:0005515	GO:0006355
sw08178	GO:0046961	GO:0006754	GO:0015078	GO:0046933	GO:0016787	GO:0015986	GO:0046872	GO:0016469	GO:0015992	GO:0006810	GO:0006811
sw08184	GO:0005840	GO:0006974	GO:0030529	GO:0042254	GO:0005634	GO:0016829	GO:0006412	GO:0006414	GO:0003906	GO:0005830	GO:0005515	GO:0005622	GO:0003735	GO:0006281
SW08189
sw08191	GO:0008603	GO:0006468	GO:0005952	GO:0016301	GO:0005524	GO:0007631	GO:0004692	GO:0016740	GO:0030536	GO:0000166	GO:0008372	GO:0004672	GO:0004674	GO:0008345	GO:0030553
sw08222	GO:0005634	GO:0016020	GO:0046872	GO:0008270
sw08237	GO:0006887
SW08256
sw08268	GO:0006974	GO:0005634	GO:0003676	GO:0000012	GO:0003684	GO:0046872	GO:0008270	GO:0006281
sw08270	GO:0007275	GO:0005515	GO:0007155
SW08272
SW08292
SW08293
SW08302
SW08305
SW08306
SW08313
sw08343	GO:0004252	GO:0004295	GO:0006508	GO:0016787	GO:0008233	GO:0007586
sw08348	GO:0005096	GO:0007242
sw08357	GO:0016020	GO:0016021	GO:0005933
SW08358
sw08374	GO:0000074	GO:0003700	GO:0045449	GO:0005634	GO:0006366	GO:0003713	GO:0042802	GO:0019046	GO:0043254	GO:0005515	GO:0007049
SW08388
sw08396	GO:0005737	GO:0008283	GO:0008286	GO:0007015	GO:0004871	GO:0005925	GO:0050851	GO:0050852	GO:0050853	GO:0019901	GO:0019903	GO:0042981	GO:0007173	GO:0048008	GO:0001726	GO:0051301	GO:0007186	GO:0048011	GO:0016477	GO:0030335	GO:0001558	GO:0005515	GO:0007155	GO:0005624	GO:0007229
SW08409
sw08410	GO:0005739	GO:0005488	GO:0019867	GO:0016020	GO:0016021	GO:0005515
sw08416	GO:0042302	GO:0005198
sw08417	GO:0042302	GO:0005198
SW08422
sw08427	GO:0008083
sw08439	GO:0005524	GO:0005634	GO:0003676	GO:0016787	GO:0000166	GO:0004386	GO:0008026
sw08442	GO:0004759	GO:0016787	GO:0003824	GO:0004091
sw08451	GO:0046872	GO:0003676	GO:0008270	GO:0007275	GO:0005515
SW08455
SW08456
sw08480	GO:0042302	GO:0005198
sw08485	GO:0006032	GO:0016787	GO:0004553	GO:0000272	GO:0005975	GO:0016798	GO:0004568
SW08487
sw08499	GO:0046872	GO:0008270	GO:0005515
SW08500
SW08501
sw08503	GO:0048134	GO:0003676	GO:0018992	GO:0009993	GO:0007281	GO:0007001	GO:0019099
SW08515
sw08516	GO:0005783	GO:0016020	GO:0016021
SW08518
sw08529	GO:0003779	GO:0016013	GO:0005634	GO:0005856	GO:0005515	GO:0007154
sw08530	GO:0003700	GO:0045449	GO:0005634	GO:0003677	GO:0043565	GO:0006355
SW08531
SW08532
sw08538	GO:0005737	GO:0005886	GO:0005509	GO:0007186	GO:0005515
sw08546	GO:0042302	GO:0005198
sw08547	GO:0042302	GO:0005198
sw08548	GO:0006468	GO:0005887	GO:0016301	GO:0005524	GO:0007169	GO:0004872	GO:0016740	GO:0016020	GO:0016021	GO:0007420	GO:0000166	GO:0006487	GO:0007399	GO:0004672	GO:0004713	GO:0004714	GO:0004716
sw08556	GO:0045449	GO:0005634	GO:0016568	GO:0043189	GO:0001558	GO:0006350	GO:0006355
SW08562
sw08564	GO:0042302	GO:0005198
sw08567	GO:0000166	GO:0006468	GO:0016301	GO:0005524	GO:0004672	GO:0004674	GO:0016740	GO:0004713
sw08568	GO:0007275	GO:0007528	GO:0007456	GO:0005856	GO:0016358	GO:0007399	GO:0008017	GO:0015630	GO:0005874	GO:0005875	GO:0005515	GO:0007409
sw08571	GO:0003954	GO:0051536	GO:0005739	GO:0051287	GO:0051539	GO:0016491	GO:0006118	GO:0046872	GO:0010181	GO:0006120	GO:0005506	GO:0016651	GO:0008137
SW08572
sw08576	GO:0000004	GO:0030023	GO:0005576	GO:0042302
SW08592
sw08614	GO:0008372	GO:0000004	GO:0005554
sw08616	GO:0005739	GO:0003995	GO:0004361	GO:0016491	GO:0006118
SW08626
sw08630	GO:0050773	GO:0003700	GO:0045449	GO:0005634	GO:0003676	GO:0003677	GO:0007275	GO:0042659	GO:0046872	GO:0016358	GO:0007219	GO:0008270	GO:0030154	GO:0006350	GO:0006355
SW08632
SW08647
SW08648
sw08652	GO:0035209	GO:0006464	GO:0000151	GO:0007275	GO:0016348	GO:0016567	GO:0008586	GO:0008587	GO:0045746	GO:0006512	GO:0031623	GO:0004842	GO:0048190	GO:0007219	GO:0005112	GO:0016874	GO:0005622
sw08657	GO:0004100	GO:0016740	GO:0016020	GO:0016021	GO:0016757	GO:0016758	GO:0005618
sw08660	GO:0005618	GO:0005198
sw08667	GO:0016810	GO:0016787	GO:0003824	GO:0046872	GO:0006807	GO:0003837	GO:0008270
sw08674	GO:0050660	GO:0008430	GO:0008364	GO:0016491	GO:0006006	GO:0006118	GO:0046693	GO:0004344	GO:0016614	GO:0006066
SW08690
sw08693	GO:0007264	GO:0007265	GO:0007517	GO:0007275	GO:0000166	GO:0030036	GO:0016020	GO:0005886	GO:0005622	GO:0005525	GO:0030742	GO:0003924
sw08708	GO:0016491	GO:0005789	GO:0006118	GO:0006457	GO:0004497
SW08714
sw08718	GO:0042302	GO:0005198
SW08729
SW08731
sw08742	GO:0004140	GO:0015937	GO:0016301	GO:0016779	GO:0005524	GO:0009058	GO:0016740	GO:0003824	GO:0000166	GO:0004595
SW08745
SW08762
sw08776	GO:0007267	GO:0005634	GO:0016020	GO:0008372	GO:0005515	GO:0005554
SW08778
sw08784	GO:0051536	GO:0051537	GO:0005489	GO:0005777	GO:0016491	GO:0006118	GO:0046872	GO:0005506	GO:0004854	GO:0030151
sw08791	GO:0007010	GO:0004252	GO:0004295	GO:0006508	GO:0016020	GO:0016021	GO:0016787	GO:0051017	GO:0008233
SW08802
sw08817	GO:0006508	GO:0043025	GO:0016787	GO:0004197	GO:0004198	GO:0015629	GO:0005509	GO:0008233	GO:0008234	GO:0005515	GO:0005622
SW08830
SW08833
SW08843
SW08845
SW08847
sw08853	GO:0005783	GO:0016020	GO:0016021	GO:0006118	GO:0046872	GO:0005792	GO:0005506	GO:0006810
sw08864	GO:0006397	GO:0005634	GO:0005681	GO:0000398
SW08874
SW08876
SW08884
sw08898	GO:0007517
SW08905
SW08914
SW08925
SW08936
sw08943	GO:0006508	GO:0004222	GO:0016020	GO:0016787	GO:0046872	GO:0000270	GO:0005578	GO:0005509	GO:0008233	GO:0008237	GO:0008270
SW08949
sw08957	GO:0006397	GO:0005634	GO:0003676	GO:0000166	GO:0003723	GO:0000398
sw08963	GO:0005488	GO:0005743	GO:0016020	GO:0016021	GO:0005215	GO:0005509	GO:0006810
SW08966
SW08969
SW08977
sw08978	GO:0005840	GO:0006412	GO:0005622	GO:0003735
sw08981	GO:0008083
SW08982
SW09000
sw09004	GO:0042175	GO:0005634	GO:0005783	GO:0006944	GO:0006512	GO:0051082	GO:0046872	GO:0007030	GO:0030433	GO:0008270	GO:0006457	GO:0005515
sw09005	GO:0015075	GO:0016020	GO:0016021	GO:0005215	GO:0006810	GO:0006811
SW09066
SW09068
sw09089	GO:0016787	GO:0003824	GO:0006629	GO:0016042
SW09091
SW09095
SW09103
SW09111
SW09120
SW09126
sw09128	GO:0015078	GO:0016020	GO:0016021	GO:0015992	GO:0006810	GO:0006811
SW09129
sw09140	GO:0005739	GO:0000004	GO:0030529	GO:0008372	GO:0006412	GO:0005761	GO:0003735	GO:0005554
sw09152	GO:0050660	GO:0008430	GO:0016491	GO:0006118	GO:0004344	GO:0016614	GO:0006066
SW09176
sw09181	GO:0007622	GO:0007623	GO:0007631	GO:0008049	GO:0005576	GO:0042594	GO:0042595	GO:0048511	GO:0007610	GO:0007617	GO:0005554
sw09207	GO:0016020	GO:0016021
SW09222
SW09230
sw09254	GO:0006979	GO:0008372	GO:0005515
sw09271	GO:0005737	GO:0006508	GO:0004198	GO:0005509	GO:0005622
sw09278	GO:0004105	GO:0016779	GO:0009058	GO:0016740	GO:0005783	GO:0008654
sw09288	GO:0042302	GO:0005198
SW09307
sw09316	GO:0016020	GO:0016021	GO:0005515	GO:0007155
SW09337
SW09341
SW09348
SW09356
sw09378	GO:0005737	GO:0007017	GO:0007018	GO:0005525	GO:0003924	GO:0043234	GO:0051258	GO:0000166	GO:0005874	GO:0045298	GO:0005198
sw09392	GO:0003954	GO:0005739	GO:0005743	GO:0016491	GO:0007605	GO:0006120	GO:0008137
sw09405	GO:0016740	GO:0004731	GO:0016757	GO:0016763	GO:0006139
SW09408
sw09410	GO:0006777
SW09412
sw09414	GO:0016020	GO:0016021	GO:0005615	GO:0005554
sw09449	GO:0005739	GO:0003995	GO:0016491	GO:0006118	GO:0006629	GO:0006091	GO:0006631
sw09452	GO:0016740	GO:0005783	GO:0016020	GO:0016021	GO:0008152	GO:0005792	GO:0016757	GO:0016758	GO:0015020
SW09475
sw09483	GO:0050660	GO:0008430	GO:0016491	GO:0006118	GO:0004344	GO:0016614	GO:0006066
sw09501	GO:0005737	GO:0004104	GO:0004759	GO:0044258	GO:0016787	GO:0003824	GO:0009062	GO:0004771	GO:0018350	GO:0046514	GO:0005615	GO:0006707	GO:0016042	GO:0008201
sw09511	GO:0015078	GO:0016020	GO:0016021	GO:0008553	GO:0015991	GO:0015992	GO:0006810	GO:0006811	GO:0016471	GO:0006818
sw09544	GO:0005739	GO:0016787	GO:0000050	GO:0003824	GO:0046872	GO:0004053	GO:0030145	GO:0006525	GO:0006527
SW09545
sw09573	GO:0006512	GO:0007049
sw09574	GO:0000122	GO:0005102	GO:0030512	GO:0005515
sw09593	GO:0005737	GO:0005488	GO:0007160	GO:0005856	GO:0050839	GO:0005515	GO:0007155
SW09604
sw09644	GO:0005524	GO:0016887	GO:0017111	GO:0006448	GO:0000166	GO:0005829	GO:0005830
sw09646	GO:0003774	GO:0003777	GO:0007018	GO:0005524	GO:0005634	GO:0003677	GO:0000166	GO:0005874	GO:0005875
sw09664	GO:0005634	GO:0003677	GO:0043565	GO:0046983	GO:0006350	GO:0006355
sw09667	GO:0005488	GO:0050896	GO:0007601	GO:0006776	GO:0005215	GO:0019841	GO:0006810	GO:0005622	GO:0005625
SW09672
SW09686
sw09687	GO:0005739	GO:0046899	GO:0016776	GO:0016301	GO:0005524	GO:0005525	GO:0016740	GO:0000166	GO:0004017	GO:0006139	GO:0019201
SW09696
SW09705
SW09715
sw09735	GO:0016491	GO:0008152	GO:0005506
sw09749	GO:0005911	GO:0015031	GO:0019717	GO:0005923	GO:0016020	GO:0045202	GO:0006887	GO:0006810	GO:0005515
sw09759	GO:0016740	GO:0016773	GO:0016301	GO:0004428
SW09761
sw09762	GO:0031072	GO:0051082	GO:0006457
sw09780	GO:0008253	GO:0009166	GO:0016787	GO:0008768	GO:0016788	GO:0046872	GO:0000166	GO:0008270
sw09797	GO:0019717	GO:0016020	GO:0016021	GO:0045202	GO:0005198
SW09799
sw09808	GO:0045493	GO:0016787	GO:0004553	GO:0003824	GO:0005975	GO:0016798	GO:0031176
sw09818	GO:0006357	GO:0003700	GO:0005634	GO:0003677	GO:0043565	GO:0006916	GO:0006350	GO:0006355
SW09834
sw09865	GO:0003700	GO:0007165	GO:0005634	GO:0003677	GO:0004871	GO:0007242	GO:0005509	GO:0006350	GO:0006355
SW09870
SW09877
sw09886	GO:0006821	GO:0030955	GO:0006865	GO:0005279	GO:0015293	GO:0031402	GO:0016020	GO:0016021	GO:0015377	GO:0005215	GO:0006810	GO:0006811	GO:0006813	GO:0006814
sw09888	GO:0046961	GO:0006754	GO:0015078	GO:0046933	GO:0016787	GO:0015986	GO:0046872	GO:0016469	GO:0015992	GO:0006810	GO:0006811
SW09892
SW09896
sw09914	GO:0007517
sw09917	GO:0042302	GO:0005198
sw09921	GO:0004364	GO:0016740
SW09922
sw09945	GO:0008289	GO:0006869	GO:0005576	GO:0006810
sw09948	GO:0005737	GO:0003779	GO:0006915	GO:0005200	GO:0005856	GO:0006919	GO:0005794	GO:0042981	GO:0030276	GO:0006897	GO:0005515	GO:0048268	GO:0005624	GO:0005543
sw09969	GO:0005739	GO:0016491	GO:0004449	GO:0008152	GO:0006099
SW10008
sw10015	GO:0005840	GO:0030529	GO:0006412	GO:0005622	GO:0003735
SW10026
SW10033
SW10040
SW10049
sw10064	GO:0051536	GO:0005739	GO:0051539	GO:0016491	GO:0016020	GO:0016021	GO:0006118	GO:0046872	GO:0005506	GO:0006810	GO:0004174
SW10099
sw10103	GO:0042302	GO:0005198
SW10110
SW10111
sw10122	GO:0006032	GO:0016787	GO:0004553	GO:0005975	GO:0005615	GO:0004568
SW10126
SW10136
sw10138	GO:0005634	GO:0046872	GO:0008270	GO:0005515	GO:0006350	GO:0006355
SW10163
SW10174
SW10177
SW10191
SW10192
sw10193	GO:0005840	GO:0015934	GO:0030529	GO:0006412	GO:0005622	GO:0003735
SW10204
SW10206
SW10248
SW10281
SW10286
sw10299	GO:0005840	GO:0015934	GO:0030529	GO:0006412	GO:0005622	GO:0003735
SW10340
SW10387
SW10398
SW10412
SW10434
sw10438	GO:0015031	GO:0005783	GO:0016020	GO:0016021	GO:0005795	GO:0006888	GO:0006810
SW10525
sw10530	GO:0030594	GO:0005230	GO:0004872	GO:0016020	GO:0016021	GO:0004889	GO:0005216	GO:0045211	GO:0006810	GO:0006811
SW10539
SW10574
sw10579	GO:0004032	GO:0000004	GO:0008106	GO:0016491	GO:0046185	GO:0005829	GO:0042840	GO:0016324	GO:0047939	GO:0019853
SW10581
SW10598
sw10606	GO:0046872	GO:0009986	GO:0008283	GO:0005829	GO:0016919	GO:0048408	GO:0008233	GO:0006508	GO:0008237	GO:0008270	GO:0007528	GO:0004222	GO:0016477	GO:0016787
SW10636
sw10646	GO:0042302	GO:0005198
sw10647	GO:0042302	GO:0005198
sw10648	GO:0042302	GO:0005198
sw10652	GO:0008757	GO:0016740	GO:0009108	GO:0008168	GO:0005515
sw10665	GO:0042302	GO:0005198
SW10666
SW10671
SW10673
sw10681	GO:0005524	GO:0005634	GO:0003676	GO:0016787	GO:0000166	GO:0004386	GO:0008026	GO:0005515
sw10703	GO:0003700	GO:0045449	GO:0048066	GO:0001745	GO:0005634	GO:0003677	GO:0048100	GO:0007472	GO:0005515	GO:0006350	GO:0006355
sw10704	GO:0007160	GO:0005856	GO:0046872	GO:0008270	GO:0005515	GO:0007155
sw10725	GO:0007569	GO:0046872	GO:0008270
SW10729
sw10732	GO:0004252	GO:0006508	GO:0004263	GO:0016787	GO:0008233	GO:0007586
SW10744
sw10753	GO:0005737	GO:0007165	GO:0030036	GO:0005515	GO:0007154
sw10755	GO:0016624	GO:0005739	GO:0016491	GO:0008152	GO:0004591	GO:0030976	GO:0006096
sw10759	GO:0005488	GO:0001700
SW10761
sw10772	GO:0005634	GO:0003676	GO:0003677	GO:0003723	GO:0003725	GO:0005515	GO:0005622
SW10773
SW10789
sw10795	GO:0003700	GO:0005634	GO:0003677	GO:0043565	GO:0006355
SW10798
sw10814	GO:0005618	GO:0005198
sw10815	GO:0006725	GO:0016787	GO:0003824
sw10819	GO:0007275	GO:0016020	GO:0007399	GO:0030154	GO:0007155
sw10821	GO:0005634	GO:0006350	GO:0006355
sw10827	GO:0005739	GO:0006825	GO:0051082	GO:0016531	GO:0046872	GO:0005758	GO:0005507	GO:0006457
sw10834	GO:0005524	GO:0000166	GO:0005554
sw10835	GO:0040034	GO:0003700	GO:0005634	GO:0035070	GO:0008219	GO:0003676	GO:0035072	GO:0003677	GO:0007275	GO:0035075	GO:0007562	GO:0007458	GO:0007459	GO:0046872	GO:0046698	GO:0006914	GO:0008270	GO:0009613	GO:0005515
sw10848	GO:0042302	GO:0005198
sw10849	GO:0042302	GO:0005198
SW10853
sw10854	GO:0006829	GO:0005886	GO:0016020	GO:0016021	GO:0046873	GO:0030001	GO:0006810	GO:0006811	GO:0008270
sw10856	GO:0016020	GO:0016021
SW10861
sw10866	GO:0009274	GO:0000272	GO:0005618	GO:0030115
sw10876	GO:0005554
sw10878	GO:0009225	GO:0051287	GO:0003824
SW10889
SW10890
SW10893
sw10906	GO:0030234	GO:0005509
sw10919	GO:0020037	GO:0009190	GO:0016849	GO:0006182	GO:0006184	GO:0008074	GO:0000302	GO:0007242	GO:0046872	GO:0046982	GO:0030145	GO:0016829	GO:0005506	GO:0004383	GO:0000287
SW10922
sw10926	GO:0016020	GO:0016021	GO:0005216	GO:0005509	GO:0006810	GO:0006811	GO:0005554
sw10929	GO:0005737	GO:0008104	GO:0016567	GO:0006512	GO:0045747	GO:0004842	GO:0046872	GO:0045179	GO:0008593	GO:0007219	GO:0008270	GO:0016874	GO:0006897	GO:0005515
sw10935	GO:0007264	GO:0005525	GO:0000166	GO:0005515	GO:0005622
sw10936	GO:0051536	GO:0005739	GO:0051539	GO:0003994	GO:0008152	GO:0046872	GO:0016829	GO:0005506	GO:0006099	GO:0016836
SW10972
SW10978
SW10979
sw10982	GO:0005737	GO:0042360	GO:0008431	GO:0007566	GO:0005215	GO:0006810	GO:0005622
sw11016	GO:0006541	GO:0008652	GO:0008152	GO:0006529	GO:0004066	GO:0016874
sw11027	GO:0005739	GO:0005488	GO:0000227	GO:0005743	GO:0015729	GO:0006839	GO:0016020	GO:0016021	GO:0005215	GO:0006810	GO:0008271	GO:0008272
SW11056
SW11057
sw11064	GO:0008284	GO:0008015	GO:0005096	GO:0016020
sw11067	GO:0003677	GO:0046872	GO:0008270	GO:0004872	GO:0004879	GO:0043565	GO:0003700	GO:0003707	GO:0006350	GO:0006355	GO:0005634
SW11080
SW11083
sw11099	GO:0016787	GO:0008270	GO:0008892
SW11102
SW11115
sw11132	GO:0003779	GO:0005856
sw11137	GO:0005634	GO:0003677	GO:0016568	GO:0006355
sw11141	GO:0003779	GO:0007349	GO:0005856	GO:0045169	GO:0005794	GO:0005795	GO:0008017	GO:0005874	GO:0005875	GO:0005876	GO:0005515
SW11142
SW11149
SW11164
SW11169
sw11173	GO:0030488	GO:0005737	GO:0005634	GO:0016423	GO:0042802
SW11185
sw11189	GO:0042302	GO:0005198
SW11190
sw11197	GO:0016740	GO:0004802	GO:0046872	GO:0005509
sw11215	GO:0009086	GO:0004329	GO:0005524	GO:0004477	GO:0016491	GO:0008652	GO:0016787	GO:0003824	GO:0006730	GO:0004488	GO:0000166	GO:0009396	GO:0006164	GO:0016874	GO:0000105
SW11229
sw11231	GO:0015359	GO:0006865	GO:0005886	GO:0005887	GO:0005279	GO:0016020	GO:0016021	GO:0006520	GO:0006810	GO:0015171	GO:0015175	GO:0006461
sw11237	GO:0030997	GO:0005813	GO:0005815	GO:0019901	GO:0000278	GO:0007049
sw11242	GO:0003700	GO:0045449	GO:0005634	GO:0003677	GO:0043565	GO:0006350	GO:0006355
sw11247	GO:0003954	GO:0051536	GO:0005739	GO:0051537	GO:0005489	GO:0051539	GO:0016491	GO:0006118	GO:0046872	GO:0006120	GO:0005506	GO:0016651	GO:0008137
SW11261
sw11262	GO:0006468	GO:0016301	GO:0005524	GO:0016740	GO:0000166	GO:0004672	GO:0004674	GO:0007049
SW11263
sw11268	GO:0019538	GO:0035071	GO:0048102	GO:0016491	GO:0008113	GO:0000096
SW11275
sw11276	GO:0005515
sw11289	GO:0006397	GO:0005634	GO:0003676	GO:0030532	GO:0046872	GO:0005681	GO:0000389	GO:0008270	GO:0008380	GO:0000398
sw11294	GO:0005886	GO:0007165	GO:0004871	GO:0004872	GO:0016020	GO:0016021	GO:0004995	GO:0001584	GO:0007186	GO:0004930
SW11298
sw11299	GO:0007623	GO:0008372	GO:0048511	GO:0005554
sw11300	GO:0030707	GO:0007275	GO:0016020	GO:0016021	GO:0007498	GO:0007398	GO:0007399	GO:0005215	GO:0005216	GO:0007219	GO:0006810	GO:0006811	GO:0030154	GO:0015281
SW11309
sw11317	GO:0006820	GO:0005452	GO:0015297	GO:0008509	GO:0016020	GO:0016021	GO:0015380	GO:0006810	GO:0006811	GO:0005624
SW11326
SW11332
sw11338	GO:0005737	GO:0030036	GO:0005215	GO:0006886	GO:0006897
sw11344	GO:0000004	GO:0008372	GO:0005554
SW11348
SW11359
sw11360	GO:0005739	GO:0003857	GO:0016491	GO:0003824	GO:0008152	GO:0006629	GO:0004300	GO:0016829	GO:0006631	GO:0016509	GO:0003985
SW11361
sw11370	GO:0016020	GO:0016021	GO:0005515	GO:0007155	GO:0016600	GO:0005198
SW11389
SW11391
SW11398
sw11404	GO:0016337	GO:0005886	GO:0007124	GO:0016020	GO:0001403	GO:0030447
sw11414	GO:0009225	GO:0051287	GO:0016853	GO:0016857	GO:0003824	GO:0042802	GO:0006012	GO:0003978	GO:0005975	GO:0005515
sw11417	GO:0004221	GO:0005856	GO:0016787	GO:0006511	GO:0006512	GO:0004197	GO:0045786	GO:0008233	GO:0008234	GO:0007049
SW11450
sw11451	GO:0003998
SW11462
sw11474	GO:0005215	GO:0006810	GO:0005622
SW11483
SW11486
sw11487	GO:0000166	GO:0005737	GO:0005524	GO:0004386	GO:0005634	GO:0006259	GO:0003676	GO:0005654	GO:0003678	GO:0016787	GO:0008026	GO:0006281
sw11495	GO:0008643	GO:0016020	GO:0016021	GO:0005351	GO:0005355	GO:0005215	GO:0006810
sw11501	GO:0009877
sw11509	GO:0007275
SW11514
SW11529
sw11541	GO:0003954	GO:0005739	GO:0016491	GO:0016020	GO:0016021	GO:0008137
sw11545	GO:0005739	GO:0004857	GO:0045978
SW11587
SW11594
sw11604	GO:0008283	GO:0004143	GO:0016301	GO:0005524	GO:0016740	GO:0007205	GO:0000166	GO:0005829	GO:0006916	GO:0008481	GO:0006669	GO:0017016	GO:0017050	GO:0005515	GO:0005624
sw11616	GO:0042302	GO:0005198
SW11619
SW11624
sw11643	GO:0000166	GO:0006412	GO:0005525
sw11648	GO:0008643	GO:0016020	GO:0016021	GO:0005351	GO:0005215	GO:0006810
SW11658
sw11670	GO:0009331	GO:0005739	GO:0006072	GO:0004368	GO:0016491	GO:0006007	GO:0006118	GO:0005509
SW11676
sw11689	GO:0005634	GO:0003676	GO:0046872	GO:0000166	GO:0003723	GO:0008270
sw11693	GO:0004180	GO:0004182	GO:0004183	GO:0006508	GO:0016787	GO:0046872	GO:0008233	GO:0008237	GO:0008270
sw11701	GO:0005634
sw11707	GO:0008067	GO:0005737	GO:0007165	GO:0004871	GO:0004872	GO:0016020	GO:0016021	GO:0045211	GO:0007186	GO:0004965	GO:0005515	GO:0004930
sw11732	GO:0005634	GO:0016787	GO:0004518	GO:0046872	GO:0003723	GO:0004527	GO:0000287	GO:0006350	GO:0006355
sw11733	GO:0000074	GO:0051301	GO:0007049	GO:0007067
sw11744	GO:0006573	GO:0005739	GO:0016491	GO:0008152	GO:0004491	GO:0018478
SW11774
SW11789
SW11790
SW11800
sw11815	GO:0005488	GO:0005634
sw11823	GO:0005739	GO:0008033	GO:0005634	GO:0007275	GO:0016891	GO:0016787	GO:0004518	GO:0004519	GO:0046872	GO:0008270	GO:0006388	GO:0005515
SW11829
sw11832	GO:0020037	GO:0016491	GO:0005783	GO:0016020	GO:0006118	GO:0046872	GO:0005792	GO:0005506	GO:0004497
SW11843
sw11844	GO:0042302	GO:0005198
sw11860	GO:0005634	GO:0005730
SW11874
SW11875
SW11879
sw11887	GO:0005739	GO:0003779	GO:0016491	GO:0006118	GO:0006089	GO:0005759	GO:0004458
SW11929
sw11941	GO:0005737	GO:0016301	GO:0006071	GO:0006072	GO:0005524	GO:0005741	GO:0016740	GO:0004370	GO:0000166	GO:0005975
sw11943	GO:0007268	GO:0004970	GO:0005234	GO:0008328	GO:0004872	GO:0016020	GO:0016021	GO:0042802	GO:0005215	GO:0005216	GO:0005615	GO:0045211	GO:0006810	GO:0006811	GO:0015277	GO:0006813	GO:0005267
sw11945	GO:0005737	GO:0045449	GO:0005634	GO:0006512	GO:0004843	GO:0016579
sw11963	GO:0006570	GO:0006572	GO:0016702	GO:0016491	GO:0046872	GO:0042802	GO:0006559	GO:0004411	GO:0005506
SW11964
SW11970
SW11976
sw11981	GO:0007264	GO:0005525	GO:0003924	GO:0016020	GO:0000166
sw11999	GO:0005615
SW12011
sw12061	GO:0006629	GO:0007611	GO:0006631	GO:0000287	GO:0016020	GO:0016021	GO:0016874	GO:0003824	GO:0008152	GO:0004467
SW12063
SW12068
SW12076
sw12078	GO:0005634	GO:0003677
SW12087
sw12097	GO:0051287	GO:0016491	GO:0007565	GO:0007567	GO:0006693	GO:0003824	GO:0008152	GO:0045786	GO:0007179	GO:0042803	GO:0006629	GO:0005829	GO:0004957	GO:0019372	GO:0006631	GO:0016404
SW12104
SW12129
SW12146
SW12155
sw12156	GO:0005739	GO:0016847	GO:0047804	GO:0009058	GO:0016740	GO:0003824	GO:0008483	GO:0047316	GO:0016829	GO:0016212	GO:0016769
sw12157	GO:0003779	GO:0007399	GO:0007275	GO:0005856	GO:0030154	GO:0005515
SW12160
sw12174	GO:0015078	GO:0016020	GO:0016021	GO:0015992	GO:0006810	GO:0006811
SW12179
sw12182	GO:0005576
SW12195
sw12203	GO:0001709	GO:0005700	GO:0005634	GO:0003676	GO:0003677	GO:0007422	GO:0046872	GO:0042803	GO:0045467	GO:0046843	GO:0008270	GO:0005515	GO:0006350	GO:0006355
sw12216	GO:0005739	GO:0006546	GO:0005960	GO:0031405
SW12254
SW12264
SW12276
SW12279
sw12280	GO:0005215	GO:0006810	GO:0006811	GO:0015293	GO:0006814	GO:0006817	GO:0031402	GO:0016020	GO:0016021	GO:0015114	GO:0005315
SW12283
SW12301
sw12303	GO:0005634	GO:0003676	GO:0003677	GO:0046872	GO:0008270	GO:0006350	GO:0005622	GO:0006355
SW12304
SW12308
sw12312	GO:0006468	GO:0005880	GO:0007017	GO:0016301	GO:0005524	GO:0005525	GO:0006183	GO:0016740	GO:0004550	GO:0006228	GO:0007067	GO:0007424	GO:0009209	GO:0007427	GO:0046872	GO:0000166	GO:0008017	GO:0006165	GO:0018105	GO:0046777	GO:0000287	GO:0005874	GO:0006241	GO:0009117
sw12332	GO:0008286	GO:0008643	GO:0015758	GO:0005887	GO:0006006	GO:0016020	GO:0016021	GO:0005351	GO:0005355	GO:0005536	GO:0005215	GO:0006810	GO:0001666
sw12335	GO:0008610	GO:0005783	GO:0016020	GO:0016021	GO:0006633
sw12336	GO:0003700	GO:0005634	GO:0003676	GO:0003677	GO:0046872	GO:0008270	GO:0006350	GO:0006355
SW12346
SW12351
SW12355
SW12368
sw12391	GO:0001527	GO:0035108	GO:0005201	GO:0005576	GO:0005578	GO:0030326	GO:0005509	GO:0005615
sw12394	GO:0016068	GO:0005576
sw12426	GO:0007264	GO:0050885	GO:0005525	GO:0003924	GO:0007242	GO:0000166	GO:0030031	GO:0030036	GO:0012505	GO:0050905	GO:0005515	GO:0005622
SW12428
SW12441
SW12442
SW12445
SW12451
sw12456	GO:0007050	GO:0008360	GO:0005856	GO:0006915	GO:0007049
sw12457	GO:0005739	GO:0005524	GO:0005525	GO:0016491	GO:0046693	GO:0000166	GO:0006520	GO:0004353
SW12461
SW12481
sw12488	GO:0046872	GO:0000166	GO:0006468	GO:0045449	GO:0016301	GO:0005524	GO:0004707	GO:0005634	GO:0004672	GO:0004674	GO:0046777	GO:0016740	GO:0000287	GO:0030178	GO:0005515	GO:0004713	GO:0006350	GO:0007243	GO:0006355
SW12490
SW12494
SW12497
sw12500	GO:0042302	GO:0005198
sw12504	GO:0005737	GO:0019717	GO:0005856	GO:0005515	GO:0005625
sw12515	GO:0005667	GO:0003700	GO:0045449	GO:0005634	GO:0003677	GO:0043565	GO:0005515	GO:0006350	GO:0006355
sw12530	GO:0005096	GO:0007165	GO:0007275	GO:0007242	GO:0008372	GO:0017016	GO:0006897	GO:0005515
SW12531
SW12534
SW12552
sw12568	GO:0050660	GO:0008430	GO:0008364	GO:0016491	GO:0006006	GO:0006118	GO:0046693	GO:0004344	GO:0016614	GO:0006066
SW12570
SW12573
SW12579
sw12590	GO:0015036	GO:0016491	GO:0006118
sw12591	GO:0006869	GO:0016020	GO:0006810	GO:0008202
SW12592
SW12595
SW12598
sw12600	GO:0015293	GO:0031402	GO:0016020	GO:0016021	GO:0015114	GO:0005315	GO:0005215	GO:0006810	GO:0006811	GO:0006814	GO:0006817	GO:0005515
sw12606	GO:0005739	GO:0016491	GO:0008152	GO:0005759	GO:0006560	GO:0006561	GO:0003842
SW12614
SW12616
SW12617
sw12618	GO:0018445	GO:0005179	GO:0005576	GO:0007582
sw12620	GO:0003779	GO:0008430	GO:0005856	GO:0005515
SW12642
sw12646	GO:0015031	GO:0005887	GO:0016020	GO:0016021	GO:0005427	GO:0015198	GO:0005215	GO:0006810	GO:0006857
sw12651	GO:0009225	GO:0051287	GO:0003824
sw12658	GO:0005488	GO:0003779	GO:0017048	GO:0030036	GO:0016043
sw12660	GO:0042572	GO:0016491	GO:0050896	GO:0045494	GO:0008152	GO:0007601	GO:0004745	GO:0005622
sw12661	GO:0003702	GO:0045449	GO:0006974	GO:0005634	GO:0046872	GO:0008270	GO:0006350	GO:0006281	GO:0006355
sw12664	GO:0006464	GO:0005783	GO:0016020	GO:0016021	GO:0006512	GO:0004842	GO:0016874
sw12666	GO:0006468	GO:0016301	GO:0005524	GO:0007169	GO:0007275	GO:0007456	GO:0016740	GO:0007242	GO:0000166	GO:0007391	GO:0008372	GO:0042059	GO:0007254	GO:0004672	GO:0005515	GO:0004713
sw12680	GO:0043190	GO:0005739	GO:0005524	GO:0016887	GO:0005740	GO:0016020	GO:0016021	GO:0017111	GO:0006879	GO:0000166	GO:0042626	GO:0006810
SW12689
SW12690
SW12692
sw12696	GO:0005634	GO:0003676	GO:0003677	GO:0000166	GO:0003723	GO:0006350	GO:0006355
SW12700
sw12722	GO:0016779	GO:0015074	GO:0006508	GO:0003677	GO:0003964	GO:0016740	GO:0004190	GO:0016787	GO:0004518	GO:0004519	GO:0003723	GO:0008233	GO:0006278	GO:0006313
SW12725
sw12726	GO:0005199	GO:0006030
SW12736
sw12749	GO:0005634	GO:0003677	GO:0016564	GO:0016020	GO:0016021	GO:0000122	GO:0003682	GO:0030324	GO:0005795	GO:0006810	GO:0042491
SW12756
sw12758	GO:0050896	GO:0007601	GO:0005215	GO:0005502	GO:0019841	GO:0006810	GO:0005622
sw12761	GO:0004721	GO:0006470	GO:0016787	GO:0008138
sw12766	GO:0016491	GO:0047131
SW12780
SW12804
sw12805	GO:0005840	GO:0030529	GO:0006412	GO:0005622	GO:0003735
SW12829
sw12830	GO:0005739	GO:0003995	GO:0016491	GO:0006118	GO:0004085	GO:0006629	GO:0006091	GO:0006631	GO:0006635
sw12832	GO:0042302
sw12844	GO:0030955	GO:0008076	GO:0016020	GO:0016021	GO:0005244	GO:0005249	GO:0048150	GO:0005216	GO:0007611	GO:0006810	GO:0006811	GO:0006812	GO:0006813	GO:0007619	GO:0050909	GO:0005261	GO:0005515	GO:0005267
sw12852	GO:0015976	GO:0004089	GO:0016829	GO:0008270
sw12860	GO:0006464	GO:0005737	GO:0005739	GO:0005886	GO:0000151	GO:0006511	GO:0006406	GO:0006333	GO:0006512	GO:0006513	GO:0010142	GO:0004842	GO:0005794	GO:0010008	GO:0000209	GO:0016874	GO:0006897	GO:0005515	GO:0006350	GO:0005622
sw12861	GO:0007623	GO:0008372	GO:0048511	GO:0005554
sw12868	GO:0009952	GO:0003676	GO:0000166	GO:0003723	GO:0016331
SW12873
sw12874	GO:0016747	GO:0016020	GO:0016021	GO:0006810
SW12880
SW12884
SW12893
SW12902
SW12905
SW12912
SW12923
SW12924
sw12930	GO:0030210	GO:0015012	GO:0005794	GO:0005795	GO:0005618	GO:0008360	GO:0009252	GO:0006024	GO:0016020	GO:0016853	GO:0016021	GO:0016857
SW12934
sw12944	GO:0005576	GO:0005198
sw12952	GO:0008289	GO:0006810	GO:0005622
SW12954
SW12956
SW12982
sw12988	GO:0015293	GO:0031402	GO:0016020	GO:0016021	GO:0005215	GO:0006810	GO:0006811	GO:0006814
sw12994	GO:0046872	GO:0004252	GO:0005509	GO:0004295	GO:0008233	GO:0006508	GO:0007586	GO:0016787
sw13001	GO:0005737	GO:0003700	GO:0045449	GO:0030528	GO:0005634	GO:0003677	GO:0006350	GO:0006355
sw13002	GO:0046872	GO:0005975	GO:0016798	GO:0005509	GO:0016787	GO:0004556
SW13005
sw13016	GO:0031072	GO:0006986	GO:0051082	GO:0006457	GO:0005515
sw13027	GO:0006397	GO:0005634	GO:0003676	GO:0000166	GO:0005681	GO:0000398
sw13037	GO:0042302	GO:0005198
SW13038
sw13042	GO:0016020	GO:0016021
sw13118	GO:0006396	GO:0006397	GO:0016779	GO:0004721	GO:0004651	GO:0005634	GO:0006470	GO:0003676	GO:0016740	GO:0016787	GO:0003824	GO:0006370	GO:0004484	GO:0008138
sw13120	GO:0003702	GO:0000004	GO:0005700	GO:0005634	GO:0003677	GO:0046872	GO:0009792	GO:0008270	GO:0005515	GO:0006350	GO:0006355
sw13122	GO:0004845	GO:0016757	GO:0016740
sw13123	GO:0046872	GO:0005634	GO:0008270
SW13125
sw13140	GO:0005737	GO:0005938	GO:0007010	GO:0016020	GO:0016021	GO:0007220	GO:0007242	GO:0007219	GO:0016324	GO:0006509
SW13164
sw13174	GO:0005125	GO:0016853	GO:0050178	GO:0006954	GO:0005615
sw13179	GO:0000004	GO:0005634	GO:0003676	GO:0003677	GO:0046872	GO:0008270	GO:0005554
sw13192	GO:0000004	GO:0008372	GO:0005554
sw13193	GO:0007010	GO:0004252	GO:0004295	GO:0006508	GO:0016020	GO:0016021	GO:0016787	GO:0051017	GO:0008233
sw13208	GO:0005615	GO:0042302
SW13218
SW13224
sw13228	GO:0030234	GO:0050821	GO:0005576
SW13231
sw13234	GO:0005739	GO:0006754	GO:0045263	GO:0015078	GO:0046872	GO:0015992	GO:0006810	GO:0006811	GO:0005515
sw13246	GO:0005515
sw13277	GO:0006754	GO:0015078	GO:0016787	GO:0046872	GO:0015992	GO:0006810	GO:0006811
sw13289	GO:0006810	GO:0006811	GO:0046961	GO:0046872	GO:0005739	GO:0045261	GO:0006754	GO:0016469	GO:0016020	GO:0015992	GO:0016787	GO:0015986	GO:0015078	GO:0046933
sw13290	GO:0006754	GO:0005524	GO:0015078	GO:0016787	GO:0015986	GO:0046872	GO:0016820	GO:0016469	GO:0015992	GO:0006810	GO:0006811
SW13296
sw13308	GO:0008610	GO:0005783	GO:0016020	GO:0016021	GO:0006633
SW13334
sw13367	GO:0016787	GO:0046872	GO:0030145	GO:0008486	GO:0000287
sw13371	GO:0042302	GO:0005198
sw13400	GO:0005739	GO:0016491	GO:0004449	GO:0008152	GO:0006099
SW13401
SW13414
sw13417	GO:0043087	GO:0005096	GO:0005097	GO:0005625	GO:0017137
SW13425
sw13429	GO:0000004	GO:0030023
sw13461	GO:0000004	GO:0046872	GO:0008372	GO:0008270	GO:0005554
SW13473
SW13475
sw13479	GO:0015031	GO:0005887	GO:0016020	GO:0016021	GO:0005427	GO:0015198	GO:0005215	GO:0006810	GO:0006857
sw13482	GO:0007268	GO:0048066	GO:0006584	GO:0016491	GO:0004511	GO:0046872	GO:0008372	GO:0005506	GO:0009072	GO:0008344	GO:0004497	GO:0007619	GO:0005515	GO:0042136	GO:0042423
SW13485
sw13501	GO:0008372	GO:0000004	GO:0006886	GO:0005554
SW13502
sw13503	GO:0006629	GO:0005739	GO:0006631	GO:0008415	GO:0016740	GO:0003988
SW13509
SW13510
sw13528	GO:0050660	GO:0008430	GO:0008364	GO:0016491	GO:0006006	GO:0006118	GO:0046693	GO:0004344	GO:0016614	GO:0006066
sw13529	GO:0016020	GO:0005319	GO:0016787	GO:0003824	GO:0006629	GO:0042627	GO:0016042	GO:0008201	GO:0004465
SW13533
SW13534
sw13544	GO:0005634	GO:0045786	GO:0006350	GO:0007049	GO:0006355
sw13545	GO:0003779	GO:0005856	GO:0016020	GO:0030036	GO:0051016	GO:0008091
sw13559	GO:0005615
SW13562
sw13571	GO:0007268	GO:0004970	GO:0005234	GO:0008328	GO:0004872	GO:0016020	GO:0016021	GO:0042802	GO:0005215	GO:0005216	GO:0005615	GO:0045211	GO:0006810	GO:0006811	GO:0015277	GO:0006813	GO:0005267
SW13607
SW13620
SW13623
SW13627
sw13630	GO:0005488	GO:0003700	GO:0006355
sw13631	GO:0003676	GO:0046872	GO:0008270
sw13650	GO:0003779	GO:0000902	GO:0004721	GO:0004725	GO:0006470	GO:0007456	GO:0005856	GO:0016787	GO:0045177	GO:0017017	GO:0030833	GO:0030837	GO:0040023	GO:0008138	GO:0007409
sw13656	GO:0048240	GO:0030382	GO:0005525	GO:0000166	GO:0007286	GO:0051301	GO:0009434	GO:0007049
sw13658	GO:0042302	GO:0005198
sw13674	GO:0050660	GO:0006629	GO:0005777	GO:0003995	GO:0003997	GO:0006631	GO:0006635	GO:0016491	GO:0006118	GO:0008206
sw13684	GO:0006641	GO:0005737	GO:0004759	GO:0044258	GO:0016787	GO:0003824	GO:0004806	GO:0009062	GO:0004771	GO:0006629	GO:0018350	GO:0030299	GO:0006707	GO:0030157	GO:0016042	GO:0008201
SW13714
sw13738	GO:0015031	GO:0005795	GO:0006810	GO:0005874
sw13746	GO:0006468	GO:0005524	GO:0005021	GO:0016020	GO:0016021	GO:0005515	GO:0007155
SW13752
sw13760	GO:0015031	GO:0006810
sw13762	GO:0003954	GO:0051536	GO:0005739	GO:0005489	GO:0051539	GO:0016491	GO:0006118	GO:0046872	GO:0005506	GO:0016651
sw13803	GO:0004252	GO:0000004	GO:0006508	GO:0016787	GO:0003824	GO:0008372	GO:0008233	GO:0008236	GO:0005515
sw13806	GO:0015824	GO:0005302	GO:0006865	GO:0015180	GO:0005279	GO:0015187	GO:0015293	GO:0016020	GO:0016021	GO:0015193	GO:0015808	GO:0015992	GO:0006810	GO:0015816	GO:0015171
sw13817	GO:0030955	GO:0005918	GO:0001700	GO:0005886	GO:0005524	GO:0015077	GO:0008360	GO:0031402	GO:0016020	GO:0016021	GO:0016787	GO:0003824	GO:0008152	GO:0005391	GO:0035152	GO:0000166	GO:0035158	GO:0035159	GO:0016820	GO:0015662	GO:0006810	GO:0006811	GO:0006812	GO:0006813	GO:0006814	GO:0019991	GO:0015672	GO:0005515
sw13846	GO:0005509
SW13862
sw13865	GO:0004721	GO:0006470	GO:0016021	GO:0016787	GO:0008138
sw13873	GO:0005739	GO:0005524	GO:0016020	GO:0016021	GO:0017111	GO:0051082	GO:0000166	GO:0006457
sw13887	GO:0020037	GO:0016491	GO:0006118	GO:0046872	GO:0005506	GO:0004497
SW13888
SW13891
sw13905	GO:0008610	GO:0004768	GO:0016491	GO:0005783	GO:0016020	GO:0016021	GO:0016717	GO:0005506	GO:0006633
sw13912	GO:0007265	GO:0005737	GO:0005634	GO:0051082	GO:0006457
SW13927
SW13935
sw13937	GO:0005634	GO:0003676	GO:0003677	GO:0007274	GO:0007422	GO:0046872	GO:0008270	GO:0006350	GO:0006355
SW13938
SW13939
sw13945	GO:0016301	GO:0006071	GO:0006072	GO:0005524	GO:0016740	GO:0004370	GO:0000166	GO:0005975
sw13953	GO:0005739	GO:0005489	GO:0009055	GO:0006118	GO:0005759	GO:0006810
SW13983
SW13990
SW13991
SW14010
sw14018	GO:0005634
sw14035	GO:0004759	GO:0016787	GO:0003824	GO:0004453
sw14043	GO:0016020	GO:0016021
sw14044	GO:0009249	GO:0008415	GO:0016740	GO:0006499	GO:0003824	GO:0004379
sw14050	GO:0005199
sw14057	GO:0031072	GO:0016020	GO:0016021	GO:0051082	GO:0006457
sw14064	GO:0042302	GO:0005198
SW14080
sw14081	GO:0005739	GO:0000004	GO:0019867	GO:0016020	GO:0016021	GO:0008372	GO:0005554
sw14090	GO:0015293	GO:0031402	GO:0016020	GO:0016021	GO:0005215	GO:0015993	GO:0006810	GO:0008520	GO:0006811	GO:0008523	GO:0006814	GO:0019852
sw14107	GO:0005634	GO:0003676	GO:0046872	GO:0008270
SW14108
sw14134	GO:0005737	GO:0006508	GO:0004046	GO:0016787	GO:0046983	GO:0006520	GO:0008237	GO:0008270
SW14138
SW14141
SW14145
sw14148	GO:0031424	GO:0005198
SW14151
SW14201
SW14206
sw14209	GO:0016491	GO:0042732	GO:0005975
sw14217	GO:0030165	GO:0000004	GO:0005902	GO:0005515
SW14249
sw14252	GO:0046872	GO:0008270	GO:0005515
SW14255
sw14279	GO:0005524	GO:0016887	GO:0016020	GO:0016021	GO:0016787	GO:0046872	GO:0004012	GO:0000166	GO:0015662	GO:0006812	GO:0000287
SW14299
SW14311
SW14348
sw14354	GO:0006754	GO:0005524	GO:0015078	GO:0016787	GO:0015986	GO:0046872	GO:0016820	GO:0016469	GO:0015992	GO:0006810	GO:0006811
SW14391
sw14397	GO:0046961	GO:0005773	GO:0006754	GO:0015078	GO:0046933	GO:0016020	GO:0016021	GO:0016787	GO:0015986	GO:0046872	GO:0016469	GO:0015992	GO:0006810	GO:0006811	GO:0005768
SW14400
SW14413
SW14443
sw14464	GO:0003677	GO:0005677	GO:0016787	GO:0046872	GO:0006342	GO:0008270	GO:0006355
SW14505
sw14507	GO:0005886	GO:0005887	GO:0004435	GO:0007165	GO:0004871	GO:0004872	GO:0004948	GO:0016020	GO:0016021	GO:0007202	GO:0001503	GO:0007186	GO:0007189	GO:0007190	GO:0004930
SW14519
SW14534
SW14535
SW14546
sw14550	GO:0016717	GO:0005506	GO:0006633	GO:0008610	GO:0004768	GO:0016491	GO:0005783	GO:0016020	GO:0016021
sw14557	GO:0006268	GO:0006304	GO:0003676	GO:0003677	GO:0005694	GO:0016853	GO:0006265	GO:0003916	GO:0003917	GO:0003918
sw14565	GO:0005739	GO:0016740	GO:0031405	GO:0008152	GO:0000166	GO:0004742	GO:0006096	GO:0008415	GO:0045254	GO:0005515
sw14568	GO:0006397	GO:0005634	GO:0003676	GO:0000166	GO:0005681	GO:0003723	GO:0008380	GO:0031202	GO:0000398	GO:0005515
sw14570	GO:0005737	GO:0043124	GO:0005634	GO:0003677	GO:0016787	GO:0006512	GO:0046872	GO:0008233	GO:0008234	GO:0008270	GO:0005515
SW14624
sw14628	GO:0005618	GO:0005198
SW14657
SW14658
sw14659	GO:0016020	GO:0005515	GO:0007155
sw14663	GO:0005783	GO:0005795	GO:0006888	GO:0006810
sw14687	GO:0004217	GO:0006508	GO:0007275	GO:0016787	GO:0004197	GO:0008233	GO:0008234	GO:0005764	GO:0030154
sw14690	GO:0015031	GO:0006810
sw14693	GO:0003700	GO:0045449	GO:0005634	GO:0003677	GO:0043565	GO:0006350	GO:0006355
SW14695
sw14699	GO:0051536	GO:0005739	GO:0051539	GO:0009054	GO:0005743	GO:0016491	GO:0016020	GO:0016021	GO:0006118	GO:0046872	GO:0005506	GO:0006810	GO:0004174	GO:0017133	GO:0005624
SW14760
SW14762
SW14766
sw14771	GO:0005737	GO:0005634	GO:0016563	GO:0045893	GO:0005654	GO:0005515	GO:0006350	GO:0005622	GO:0006355
sw14791	GO:0005524	GO:0005634	GO:0003676	GO:0016787	GO:0000166	GO:0004386	GO:0008026
sw14793	GO:0046961	GO:0006754	GO:0015078	GO:0046933	GO:0016787	GO:0015986	GO:0046872	GO:0016469	GO:0015992	GO:0006810	GO:0006811
sw14805	GO:0003954	GO:0051536	GO:0005739	GO:0051537	GO:0005489	GO:0051539	GO:0016491	GO:0006118	GO:0046872	GO:0006120	GO:0005506	GO:0016651	GO:0008137
SW14819
sw14834	GO:0007264	GO:0030707	GO:0005525	GO:0003924	GO:0008360	GO:0016020	GO:0007498	GO:0000166	GO:0005509	GO:0005622	GO:0007155
SW14857
SW14879
SW14889
SW14891
SW14893
SW14905
sw14910	GO:0003954	GO:0005739	GO:0016491	GO:0008137
sw14911	GO:0006810	GO:0005777	GO:0015031	GO:0005053
sw14913	GO:0005576	GO:0007610	GO:0045297	GO:0005515	GO:0005198
SW14920
SW14922
sw14925	GO:0005737	GO:0004364	GO:0016740	GO:0008152
sw14927	GO:0004031	GO:0051536	GO:0051537	GO:0005489	GO:0016491	GO:0006118	GO:0006800	GO:0046872	GO:0006954	GO:0005506	GO:0004854	GO:0030151
sw14952	GO:0042302	GO:0005198
sw14957	GO:0016491	GO:0008152
sw14970	GO:0045449	GO:0006974	GO:0005634	GO:0003677	GO:0016568	GO:0006350	GO:0006281	GO:0006355
sw14979	GO:0005911	GO:0016339	GO:0050774	GO:0005886	GO:0007412	GO:0005509	GO:0007413	GO:0016020	GO:0016021	GO:0005515	GO:0007155	GO:0007156
sw15034	GO:0007275	GO:0005201	GO:0007605	GO:0001501	GO:0001503	GO:0005578	GO:0005509	GO:0005518
sw15035	GO:0005739	GO:0016491	GO:0016020	GO:0016021	GO:0006118	GO:0004129
SW15040
sw15043	GO:0003954	GO:0005739	GO:0016773	GO:0005524	GO:0016491	GO:0006139	GO:0005515
sw15045	GO:0006468	GO:0004689	GO:0016301	GO:0005524	GO:0016740	GO:0005964	GO:0000166	GO:0005975	GO:0005977	GO:0005978	GO:0004672	GO:0004674	GO:0005516
SW15063
SW15064
SW15066
sw15089	GO:0006729	GO:0016491	GO:0004155	GO:0008152
SW15094
SW15098
SW15106
sw15130	GO:0005739	GO:0003995	GO:0016491	GO:0006118	GO:0006629	GO:0006631
sw15143	GO:0005840	GO:0030529	GO:0046872	GO:0006412	GO:0003723	GO:0019843	GO:0008270	GO:0005622	GO:0003735
sw15150	GO:0005634	GO:0006350	GO:0006355
SW15151
SW15159
sw15165	GO:0006468	GO:0016301	GO:0007160	GO:0005524	GO:0016740	GO:0000166	GO:0004672	GO:0004674	GO:0004713	GO:0007229
SW15170
sw15193	GO:0005576	GO:0007610	GO:0045297	GO:0005515	GO:0005198
SW15202
SW15204
SW15212
SW15225
sw15232	GO:0000166	GO:0005737	GO:0006468	GO:0016301	GO:0005524	GO:0004672	GO:0004674	GO:0016740	GO:0005856
SW15238
sw15289	GO:0005509	GO:0005544
sw15302	GO:0051536	GO:0005739	GO:0051537	GO:0005746	GO:0016491	GO:0016020	GO:0016021	GO:0006118	GO:0046872	GO:0045285	GO:0008121	GO:0005506	GO:0006810
SW15311
SW15316
SW15318
SW15321
SW15350
sw15357	GO:0005739	GO:0004872	GO:0016020	GO:0016021
sw15370	GO:0005634	GO:0003676	GO:0003677	GO:0046872	GO:0008270
sw15375	GO:0006508	GO:0016020	GO:0016021	GO:0008233
SW15377
SW15382
sw15390	GO:0004252	GO:0009950	GO:0004295	GO:0006508	GO:0007275	GO:0007311	GO:0016787	GO:0005576	GO:0008233	GO:0008236	GO:0005515	GO:0008063
sw15406	GO:0016055	GO:0007165	GO:0007166	GO:0007275	GO:0007186	GO:0004926	GO:0004871	GO:0004872	GO:0016020	GO:0016021	GO:0004930
SW15431
sw15443	GO:0005634	GO:0006512	GO:0006350	GO:0006355
SW15450
sw15468	GO:0003774	GO:0003777	GO:0005488	GO:0042802	GO:0005871	GO:0005874	GO:0005515
SW15469
sw15474	GO:0004364	GO:0016740
sw15479	GO:0016020	GO:0016021	GO:0005215	GO:0006810
sw15480	GO:0006397	GO:0005634	GO:0046872	GO:0005681	GO:0008270	GO:0000398
SW15485
sw15491	GO:0050660	GO:0016491	GO:0006118	GO:0016614	GO:0006066
SW15495
sw15503	GO:0016020	GO:0016021	GO:0006915	GO:0005215	GO:0006810	GO:0006811	GO:0005515
sw15506	GO:0042302	GO:0005198
SW15520
sw15523	GO:0003700	GO:0045449	GO:0005634	GO:0003677	GO:0043565	GO:0006350	GO:0006355
SW15524
sw15535	GO:0005634
sw15541	GO:0009331	GO:0005739	GO:0006072	GO:0004368	GO:0016491	GO:0006118	GO:0005509
SW15551
SW15552
sw15558	GO:0005515
SW15564
sw15602	GO:0015977	GO:0007275	GO:0009573	GO:0016984
SW15603
SW15610
sw15617	GO:0005576	GO:0005554
sw15623	GO:0003779	GO:0005882	GO:0005886	GO:0007016	GO:0005200	GO:0005856	GO:0008307	GO:0005198
sw15626	GO:0004089	GO:0006730	GO:0046872	GO:0016829	GO:0008270
SW15631
SW15639
sw15643	GO:0016829	GO:0008124
SW15644
SW15649
SW15659
sw15663	GO:0042302	GO:0005198
SW15675
sw15677	GO:0009058	GO:0016740	GO:0016020	GO:0016021	GO:0016757
sw15681	GO:0005737	GO:0005634	GO:0005515
SW15689
SW15691
sw15694	GO:0042302	GO:0005198
sw15717	GO:0005737	GO:0000004	GO:0005554
sw15736	GO:0019538	GO:0005634	GO:0016702	GO:0016706	GO:0016491	GO:0046872	GO:0031418	GO:0005506
sw15737	GO:0005737	GO:0005488	GO:0003779	GO:0005918	GO:0007163	GO:0006612	GO:0007275	GO:0008362	GO:0005856	GO:0045169	GO:0016020	GO:0035151	GO:0007391	GO:0045170	GO:0009790	GO:0007435	GO:0008092	GO:0045216	GO:0019991	GO:0005515	GO:0005554	GO:0005198
SW15746
sw15759	GO:0016491	GO:0046872	GO:0005506	GO:0042744	GO:0004601
sw15769	GO:0008615	GO:0016491	GO:0004733	GO:0010181
SW15771
SW15775
SW15791
sw15793	GO:0009166	GO:0016787	GO:0016788	GO:0016068	GO:0046872	GO:0000166
sw15794	GO:0009887	GO:0005201	GO:0001501	GO:0005576	GO:0005578	GO:0005509	GO:0005515	GO:0007155
SW15800
sw15809	GO:0005840	GO:0030529	GO:0006412	GO:0005622	GO:0003735
sw15810	GO:0005737	GO:0008143	GO:0003676	GO:0000166	GO:0003723	GO:0016071
SW15822
sw15825	GO:0046872	GO:0020037	GO:0005739	GO:0005489	GO:0005506	GO:0006810	GO:0005746	GO:0006118
SW15828
SW15831
SW15836
sw15838	GO:0016779	GO:0016740	GO:0006048	GO:0008152	GO:0003977
SW15839
SW15875
SW15880
SW15882
sw15885	GO:0006629	GO:0005576	GO:0016298	GO:0007586	GO:0016042	GO:0016787	GO:0016789	GO:0003824
sw15892	GO:0005634	GO:0016564	GO:0046872	GO:0045892	GO:0017053	GO:0008270	GO:0005515	GO:0006350	GO:0006355
SW15897
sw15901	GO:0006572	GO:0016702	GO:0016491	GO:0046872	GO:0003868	GO:0006559	GO:0005506	GO:0009072
SW15918
SW15923
SW15978
sw15980	GO:0019717	GO:0005923	GO:0016020	GO:0005515	GO:0007242
sw15986	GO:0005840	GO:0030529	GO:0006412	GO:0005515	GO:0005622	GO:0003735
SW16014
sw16024	GO:0016020	GO:0016021
sw16040	GO:0005554
SW16045
sw16055	GO:0016020	GO:0016021
SW16058
sw16061	GO:0005215	GO:0006810	GO:0005622
sw16063	GO:0016020	GO:0016021	GO:0006810
sw16092	GO:0008173	GO:0006396	GO:0003723	GO:0008033	GO:0008168	GO:0016740	GO:0009020
SW16103
sw16107	GO:0007275	GO:0004872	GO:0016020	GO:0016021
SW16109
SW16127
sw16130	GO:0005794	GO:0006890	GO:0005085	GO:0005086
sw16151	GO:0016919	GO:0006508	GO:0004222	GO:0016787	GO:0046872	GO:0008233	GO:0008237	GO:0008270
SW16154
sw16160	GO:0006869	GO:0016020	GO:0016021	GO:0003824	GO:0008152	GO:0000166	GO:0006629	GO:0006631	GO:0006810	GO:0016874
SW16172
sw16181	GO:0005777	GO:0016491	GO:0006118	GO:0009853	GO:0009854	GO:0003973	GO:0010181
sw16191	GO:0000004	GO:0030023	GO:0005576	GO:0042302
SW16195
sw16212	GO:0005737	GO:0003700	GO:0007595	GO:0007165	GO:0005634	GO:0003677	GO:0004871	GO:0007242	GO:0005509	GO:0003690	GO:0006350	GO:0006355
sw16215	GO:0005739	GO:0003995	GO:0016491	GO:0006118	GO:0006629	GO:0005759	GO:0006631	GO:0006635	GO:0005515
sw16224	GO:0016779	GO:0015074	GO:0006508	GO:0003677	GO:0003964	GO:0016740	GO:0004190	GO:0016787	GO:0004518	GO:0004519	GO:0003723	GO:0008233	GO:0006278	GO:0006313
SW16246
sw16257	GO:0005737	GO:0006468	GO:0006935	GO:0016301	GO:0005524	GO:0007165	GO:0005634	GO:0007166	GO:0016740	GO:0007243	GO:0000166	GO:0008339	GO:0006950	GO:0019735	GO:0004707	GO:0004708	GO:0004672	GO:0004674	GO:0006928
SW16258
SW16260
sw16262	GO:0000187	GO:0007010	GO:0007160	GO:0048754	GO:0005925	GO:0030027	GO:0005856	GO:0046872	GO:0030032	GO:0048041	GO:0008270	GO:0006457	GO:0006928	GO:0030159	GO:0005515	GO:0007155	GO:0007229
SW16268
sw16279	GO:0020037	GO:0016491	GO:0005783	GO:0016020	GO:0006118	GO:0046872	GO:0005792	GO:0005506	GO:0004497
sw16302	GO:0006865	GO:0005886	GO:0015078	GO:0005279	GO:0015293	GO:0016020	GO:0016021	GO:0015804	GO:0015992	GO:0006810	GO:0005764	GO:0015171	GO:0015175
SW16305
SW16323
SW16328
sw16330	GO:0005634	GO:0003676	GO:0046872	GO:0000166	GO:0003723	GO:0008270
sw16332	GO:0004759	GO:0016787	GO:0003824	GO:0004091
sw16336	GO:0015101	GO:0005215	GO:0005887	GO:0015075	GO:0006810	GO:0006811	GO:0016020	GO:0016021	GO:0015695	GO:0005624
sw16338	GO:0042302	GO:0005198
sw16346	GO:0003774	GO:0003779	GO:0005524	GO:0016459	GO:0030426	GO:0042623	GO:0000166	GO:0015629	GO:0006810	GO:0030048	GO:0043005	GO:0005516	GO:0000146
sw16348	GO:0003774	GO:0003777	GO:0008574	GO:0007018	GO:0007303	GO:0005524	GO:0045451	GO:0007310	GO:0001754	GO:0007315	GO:0007317	GO:0000166	GO:0008088	GO:0008017	GO:0005871	GO:0005874	GO:0005875	GO:0005515
SW16356
sw16364	GO:0007264	GO:0007015	GO:0005634	GO:0003677	GO:0008360	GO:0007275	GO:0008293	GO:0006334	GO:0007242	GO:0007399	GO:0008595	GO:0000786	GO:0045500	GO:0007001	GO:0030154	GO:0005085	GO:0005515
SW16375
SW16385
sw16404	GO:0003774	GO:0007300	GO:0030707	GO:0007349	GO:0016459	GO:0000910	GO:0035191	GO:0005509	GO:0007298	GO:0001736
sw16412	GO:0005739	GO:0009887	GO:0005743	GO:0004408	GO:0006118	GO:0046872	GO:0016829	GO:0005506
SW16468
SW16491
SW16511
SW16525
SW16527
sw16530	GO:0004672	GO:0006468	GO:0005021	GO:0016740	GO:0016301	GO:0005524
SW16539
SW16576
SW16581
SW16596
sw16601	GO:0005739	GO:0003995	GO:0009055	GO:0016491	GO:0006118	GO:0006629	GO:0016937	GO:0006631	GO:0006635
SW16610
SW16623
SW16635
sw16642	GO:0006397	GO:0005634	GO:0000398
SW16649
SW16653
SW16673
SW16688
sw16696	GO:0006468	GO:0016301	GO:0007160	GO:0005524	GO:0016740	GO:0000166	GO:0004672	GO:0004674	GO:0004713	GO:0007229
sw16729	GO:0003700	GO:0000004	GO:0045449	GO:0005634	GO:0003677	GO:0007275	GO:0043565	GO:0046872	GO:0008270	GO:0005515	GO:0006350	GO:0006355
SW16733
sw16745	GO:0005525	GO:0003743	GO:0006446	GO:0000166	GO:0005829	GO:0006412	GO:0006413	GO:0005515
SW16747
SW16749
SW16761
SW16778
SW16792
SW16793
SW16800
SW16804
SW16806
SW16813
SW16817
SW16829
sw16838	GO:0005739	GO:0005488	GO:0005386	GO:0015293	GO:0005743	GO:0016020	GO:0016021	GO:0005313	GO:0005215	GO:0006810	GO:0015813
SW16844
SW16850
SW16854
SW16868
SW16895
SW16941
SW16976
SW16980
SW16981
sw17086	GO:0016197	GO:0006508	GO:0005201	GO:0004197	GO:0005576	GO:0008234
SW17119
SW17141
sw17143	GO:0006644	GO:0006654	GO:0016740	GO:0005783	GO:0008654	GO:0016020	GO:0016021	GO:0008152	GO:0008415	GO:0003841
SW17173
SW17183
sw17222	GO:0001700	GO:0003824	GO:0006777
SW17260
sw17299	GO:0005488	GO:0003723
SW17303
SW17329
sw17344	GO:0016779	GO:0015074	GO:0006508	GO:0003677	GO:0003964	GO:0016740	GO:0004190	GO:0016787	GO:0004518	GO:0004519	GO:0003723	GO:0008233	GO:0006278	GO:0006313
sw17347	GO:0005215	GO:0006810	GO:0005622
SW17357
sw17360	GO:0003700	GO:0003707	GO:0005634	GO:0003677	GO:0004872	GO:0004879	GO:0043565	GO:0046872	GO:0008270	GO:0006350	GO:0006355
sw17372	GO:0005739	GO:0005488	GO:0005743	GO:0016020	GO:0016021	GO:0005215	GO:0006810
sw17374	GO:0000004	GO:0008372	GO:0005554
sw17388	GO:0005884	GO:0005524	GO:0005200	GO:0005856	GO:0000166	GO:0005515	GO:0005198
sw17397	GO:0006468	GO:0016301	GO:0005524	GO:0005634	GO:0016740	GO:0000166	GO:0004672	GO:0004674
sw17409	GO:0005634	GO:0006350	GO:0005622	GO:0006355
SW17413
sw17420	GO:0005199
sw17425	GO:0020037	GO:0016491	GO:0005783	GO:0016020	GO:0006118	GO:0046872	GO:0005792	GO:0005506	GO:0004497
SW17430
SW17431
sw17432	GO:0005739	GO:0016491	GO:0008152	GO:0004029
sw17435	GO:0007160	GO:0005856	GO:0046872	GO:0008270	GO:0005515	GO:0007155
sw17442	GO:0005856	GO:0005783
sw17452	GO:0007268	GO:0045202	GO:0005515	GO:0005554
SW17458
SW17460
SW17471
SW17478
sw17486	GO:0005663	GO:0005524	GO:0043234	GO:0005634	GO:0003677	GO:0017111	GO:0006260	GO:0006261	GO:0008047	GO:0046872	GO:0000166	GO:0008270	GO:0007004	GO:0005515	GO:0006350	GO:0005622	GO:0006355
sw17502	GO:0005634	GO:0016791
sw17516	GO:0046872	GO:0008270
SW17532
sw17542	GO:0046961	GO:0006754	GO:0005524	GO:0015078	GO:0046933	GO:0016787	GO:0015986	GO:0046872	GO:0000166	GO:0016469	GO:0015992	GO:0006810	GO:0006811
sw17548	GO:0050660	GO:0020037	GO:0050661	GO:0008283	GO:0050663	GO:0043012	GO:0015252	GO:0016491	GO:0000910	GO:0016020	GO:0006118	GO:0016175	GO:0042554	GO:0006917	GO:0005509	GO:0010155
sw17550	GO:0004503	GO:0005344	GO:0006583	GO:0016491	GO:0008152	GO:0046872	GO:0005576	GO:0006952	GO:0005507	GO:0006810	GO:0004497
SW17551
SW17552
sw17562	GO:0007268	GO:0005886	GO:0005525	GO:0007165	GO:0007632	GO:0007528	GO:0004871	GO:0048148	GO:0019001	GO:0000166	GO:0002165	GO:0007611	GO:0007186	GO:0007476
SW17565
sw17571	GO:0020037	GO:0016491	GO:0005783	GO:0016020	GO:0006118	GO:0046872	GO:0005792	GO:0005506	GO:0004497
SW17584
sw17596	GO:0005525	GO:0003924	GO:0000166	GO:0006955
SW17599
SW17602
SW17603
sw17616	GO:0005634	GO:0003676	GO:0003677	GO:0046872	GO:0008270	GO:0006350	GO:0005622	GO:0006355
sw17621	GO:0007442	GO:0007443	GO:0003700	GO:0001709	GO:0005634	GO:0003677	GO:0007275	GO:0007494	GO:0007280	GO:0007509	GO:0005515	GO:0006350	GO:0006355
SW17646
sw17659	GO:0016020	GO:0016021	GO:0006810	GO:0005764
SW17664
sw17678	GO:0004866	GO:0004867
sw17680	GO:0007165	GO:0016740	GO:0005783	GO:0016020	GO:0016021	GO:0005789	GO:0045786	GO:0001501	GO:0005794	GO:0005795	GO:0016757	GO:0050509	GO:0006024	GO:0007049
SW17681
sw17694	GO:0004872	GO:0016020	GO:0016021	GO:0005509	GO:0005905	GO:0006897
SW17699
sw17705	GO:0005524	GO:0005634	GO:0003676	GO:0003677	GO:0016787	GO:0000166	GO:0004386	GO:0008094	GO:0005515	GO:0006350	GO:0006353	GO:0006355
sw17708	GO:0004143	GO:0016301	GO:0007165	GO:0016740	GO:0007205	GO:0007242	GO:0046872	GO:0000166	GO:0008270	GO:0019992
SW17714
sw17724	GO:0000004	GO:0005634	GO:0016740	GO:0016568	GO:0018024	GO:0008372	GO:0008270	GO:0008168	GO:0005515
SW17727
SW17744
SW17750
sw17751	GO:0042302	GO:0005198
SW17752
SW17754
sw17765	GO:0020037	GO:0005739	GO:0005489	GO:0005743	GO:0005746	GO:0016020	GO:0016021	GO:0006118	GO:0006119	GO:0046872	GO:0005506	GO:0006810
sw17771	GO:0042302	GO:0005198
SW17774
sw17777	GO:0005085
SW17852
SW17863
sw17871	GO:0008423	GO:0006508	GO:0009636	GO:0016787	GO:0004197	GO:0008233	GO:0008234	GO:0042493	GO:0005625
sw17882	GO:0005923	GO:0016020	GO:0005515
SW17890
sw17895	GO:0016805	GO:0004251	GO:0006508	GO:0016787	GO:0030574	GO:0046872	GO:0030145	GO:0008233	GO:0008235	GO:0008237
SW17908
sw17909	GO:0006974	GO:0005634	GO:0003677	GO:0016787	GO:0005975	GO:0016798	GO:0006281
SW17921
sw17936	GO:0005737	GO:0005739	GO:0004108	GO:0046912	GO:0006092	GO:0006099	GO:0016740
SW17945
sw17956	GO:0003677	GO:0005795	GO:0042025	GO:0005515
sw17961	GO:0005515
sw17968	GO:0042302	GO:0005198
sw17977	GO:0005737	GO:0005488	GO:0031072	GO:0006986	GO:0051082	GO:0005615	GO:0006457
sw17991	GO:0007304	GO:0007275	GO:0005213	GO:0042600
SW17992
sw18001	GO:0005488	GO:0006396	GO:0006397	GO:0005634	GO:0005622
sw18002	GO:0005737	GO:0004030	GO:0009058	GO:0016742	GO:0016491	GO:0048037	GO:0008152	GO:0006730	GO:0009258	GO:0016155
SW18005
SW18011
sw18012	GO:0007165	GO:0050896	GO:0007600
sw18014	GO:0005737	GO:0008143	GO:0003676	GO:0048255	GO:0000166	GO:0006378	GO:0003723	GO:0008494	GO:0005515	GO:0045946
SW18022
sw18024	GO:0005739	GO:0016491	GO:0008152	GO:0004029
SW18029
sw18059	GO:0015825	GO:0005886	GO:0006658	GO:0016020	GO:0016021	GO:0005789	GO:0015194	GO:0006665	GO:0051347	GO:0005515
sw18066	GO:0016740	GO:0004373	GO:0016757	GO:0005978	GO:0005515
SW18068
SW18072
sw18076	GO:0006825	GO:0005524	GO:0004008	GO:0016020	GO:0016021	GO:0016787	GO:0003824	GO:0008152	GO:0046872	GO:0046873	GO:0000166	GO:0016820	GO:0015662	GO:0005795	GO:0048511	GO:0005507	GO:0030001	GO:0006810	GO:0006811	GO:0006812	GO:0000287	GO:0005375
sw18085	GO:0005739	GO:0005525	GO:0003824	GO:0008152	GO:0000166	GO:0004776	GO:0006099	GO:0016874
SW18090
SW18113
sw18121	GO:0005663	GO:0005524	GO:0043234	GO:0005634	GO:0003677	GO:0017111	GO:0006260	GO:0046872	GO:0000166	GO:0008270	GO:0005515	GO:0006350	GO:0005622	GO:0006355
sw18133	GO:0003954	GO:0005739	GO:0006120	GO:0016491	GO:0006118	GO:0008137
SW18135
sw18141	GO:0005737	GO:0006468	GO:0016301	GO:0005524	GO:0005634	GO:0035071	GO:0009993	GO:0007275	GO:0007456	GO:0048102	GO:0016740	GO:0050896	GO:0030717	GO:0007601	GO:0007350	GO:0000165	GO:0000166	GO:0000381	GO:0007399	GO:0042051	GO:0004672	GO:0004674	GO:0007548	GO:0005515	GO:0004713
sw18160	GO:0042302	GO:0005198
sw18171	GO:0004182	GO:0006508	GO:0005515
sw18180	GO:0003774	GO:0003777	GO:0007018	GO:0005524	GO:0016887	GO:0019861	GO:0030286	GO:0000166	GO:0005874
sw18185	GO:0016740	GO:0006084	GO:0003824
SW18189
sw18198	GO:0046872	GO:0008233	GO:0006508	GO:0008237	GO:0008270	GO:0004222	GO:0016020	GO:0016021	GO:0016787	GO:0005515
sw18213	GO:0016491	GO:0008152	GO:0004090
sw18217	GO:0005489	GO:0006118	GO:0007242	GO:0005506	GO:0006810
sw18220	GO:0004364	GO:0016740
sw18234	GO:0045198	GO:0007166	GO:0009888	GO:0045995	GO:0005201	GO:0005604	GO:0005605	GO:0002011	GO:0005606	GO:0031012	GO:0005578	GO:0005102	GO:0030155	GO:0030334	GO:0005515	GO:0007155	GO:0005198
SW18241
sw18244	GO:0030955	GO:0005887	GO:0015293	GO:0015297	GO:0031402	GO:0016020	GO:0016021	GO:0005432	GO:0005509	GO:0006810	GO:0006811	GO:0006813	GO:0006814	GO:0006816
sw18252	GO:0016020	GO:0016021	GO:0016032
sw18262	GO:0005739	GO:0003887	GO:0016779	GO:0003677	GO:0007562	GO:0016740	GO:0003895	GO:0006260	GO:0006261	GO:0008340	GO:0005760	GO:0000287
SW18301
SW18302
sw18303	GO:0007264	GO:0005525	GO:0000166	GO:0005622
SW18318
sw18325	GO:0004611	GO:0004613	GO:0005525	GO:0000166	GO:0016829	GO:0006094	GO:0016831
sw18360	GO:0000004	GO:0003824	GO:0008152	GO:0008372	GO:0005554
sw18366	GO:0004252	GO:0009950	GO:0004295	GO:0006508	GO:0007275	GO:0007311	GO:0016787	GO:0005576	GO:0008233	GO:0008236	GO:0005515	GO:0008063
sw18373	GO:0005488	GO:0006508	GO:0005634	GO:0016787	GO:0004198	GO:0008233	GO:0008234	GO:0005622
SW18388
sw18402	GO:0016491	GO:0008152
sw18403	GO:0006512	GO:0004842	GO:0046872	GO:0008270	GO:0016874
sw18410	GO:0005777	GO:0006979	GO:0016491	GO:0006118	GO:0046872	GO:0004096	GO:0005506	GO:0042744	GO:0004601
sw18423	GO:0016020	GO:0016021	GO:0045202	GO:0046872	GO:0005215	GO:0005509	GO:0006810	GO:0005764	GO:0008021	GO:0001778
sw18435	GO:0016301	GO:0004001	GO:0016740	GO:0006166	GO:0000287
SW18452
sw18457	GO:0005525	GO:0003743	GO:0006412	GO:0006413	GO:0005622
SW18473
sw18484	GO:0016491	GO:0046872	GO:0005506	GO:0042744	GO:0004601
sw18487	GO:0005777	GO:0006979	GO:0042542	GO:0016491	GO:0006118	GO:0016209	GO:0046872	GO:0004096	GO:0005506	GO:0008340	GO:0042744	GO:0004601
sw18542	GO:0016055	GO:0006512
SW18575
SW18577
SW18588
sw18596	GO:0005918	GO:0005886	GO:0030707	GO:0007411	GO:0007413	GO:0008039	GO:0007275	GO:0016020	GO:0016021	GO:0016200	GO:0007399	GO:0016323	GO:0016328	GO:0030154	GO:0005515	GO:0007155	GO:0007156
sw18597	GO:0006826	GO:0006879	GO:0046872	GO:0005576	GO:0008199	GO:0005506	GO:0006810	GO:0006811
SW18599
SW18617
SW18630
sw18635	GO:0004221	GO:0016787	GO:0006511	GO:0006512	GO:0004197	GO:0008233	GO:0008234
SW18643
SW18650
sw18663	GO:0007264	GO:0007370	GO:0008354	GO:0007374	GO:0007377	GO:0050770	GO:0007010	GO:0007015	GO:0030239	GO:0045011	GO:0007411	GO:0005525	GO:0007164	GO:0003924	GO:0035147	GO:0007349	GO:0035149	GO:0000910	GO:0016020	GO:0016203	GO:0007422	GO:0016318	GO:0000166	GO:0016358	GO:0007391	GO:0030036	GO:0007395	GO:0010004	GO:0046663	GO:0046664	GO:0007254	GO:0008347	GO:0007369	GO:0001736	GO:0001737	GO:0042060	GO:0005515	GO:0005622	GO:0007405
sw18683	GO:0005525	GO:0000166	GO:0005622
sw18686	GO:0016020	GO:0016021	GO:0006810
SW18701
sw18705	GO:0003700	GO:0005634	GO:0003676	GO:0003677	GO:0043565	GO:0046872	GO:0008270	GO:0006350	GO:0006355
sw18729	GO:0016740	GO:0008152	GO:0016757	GO:0016758
SW18733
sw18740	GO:0005739	GO:0006104	GO:0016740	GO:0008152	GO:0008260	GO:0008410
sw18741	GO:0000074	GO:0008283	GO:0007067	GO:0051301	GO:0008017	GO:0005874	GO:0008022	GO:0007049
sw18759	GO:0016787	GO:0003824	GO:0004806	GO:0006629	GO:0016042
sw18766	GO:0015293	GO:0031402	GO:0016020	GO:0016021	GO:0005215	GO:0015993	GO:0006810	GO:0008520	GO:0006811	GO:0008523	GO:0006814	GO:0019852
sw18772	GO:0005524	GO:0016887	GO:0016020	GO:0017111	GO:0000166	GO:0005215	GO:0006810	GO:0009877
SW18780
SW18786
SW18792
SW18809
sw18844	GO:0005524	GO:0016887	GO:0005634	GO:0017111	GO:0051082	GO:0000166	GO:0043254	GO:0006457	GO:0006461
SW18847
sw18857	GO:0042302	GO:0005198
SW18859
sw18870	GO:0045449	GO:0005634
SW18885
SW18887
SW18889
[truncated: 4,677 more rows]
[truncated: 7 more columns]
