# Supplementary material for: Expression profile of cuticular genes of silkworm, Bombyx mori
Source: BMC Genomics. 2010 Mar 15;11:173. doi: 10.1186/1471-2164-11-173 (PMC2848646; doi:10.1186/1471-2164-11-173)
Supplement: Additional file 5 — List of genes of Anopheles gambiae sharing homologous sequences with elements II. This file contains Anopheles gambiae genes which share homologous sequences with elements II identified in this study. The gene ID and some parameters also contained. [file 1471-2164-11-173-S5.XLS]

## Sheet: 2-
Additional file 5: the genes of Anopheles gambiae sharing the homologous sequences with the element Ⅱ
element No	subject gene	start	stop	score	p-value	q-value	matched sequence
2	TEP3	1109	1142	11.5239	7.93e-06	0.826	GTGGCCTTGGTGTGACGCGTTTCGATTTTTCAGG
2	Q9BID3_ANOGA	370	337	11.9208	6.54e-06	0.826	GACCAGAAGGAGTATTTTTTTCGGATGTGGATGA
2	Q8WR37_ANOGA	405	438	13.0124	3.8e-06	0.826	GAAATGAATTAATAATTGATTGCAGTTTAATCGG
2	Q8IST1_ANOGA	58	25	12.7147	4.42e-06	0.826	GTCCAGGAAAAGACATCAGTTCCCGGTGAATAGG
2	Q693N5_ANOGA	914	947	12.417	5.12e-06	0.826	GGAGCGTATCAGTAACACGTTCTAGCCTCTAAAA
2	Q5XNU5_ANOGA	889	856	12.6155	4.64e-06	0.826	TGAGTGACGTAACAATGCCGCCCGATGGGGAGGG
2	Q5XM74_ANOGA	66	99	11.8216	6.87e-06	0.826	GCGCATTATCAGTTGTTCTTTTATGTTGGGAAGG
2	Q5RLT9_ANOGA	104	71	11.1269	9.59e-06	0.826	ATCGTGGAGCAGTCATCCGGTTTGGTTCTTCGCT
2	Q52P96_ANOGA	48	81	12.417	5.12e-06	0.826	GGACTGATGGACCTACGAATTTTAGAGTGCGGGG
2	PGRPLD	277	244	13.6079	2.8e-06	0.742	GACGGGGTGCACGTACGCGTGGCAGTTTAATGGC
2	OBP40	137	104	16.0888	7.35e-07	0.581	ACCGTGAGTGCGTAGTACGTTCAGCGTGGTAGGA
2	LANB2	609	642	12.7147	4.42e-06	0.826	GCCGATAAGCCGTGTTAGAGTTCGGGCTGTAAGA
2	GSTU2	191	224	16.2873	6.57e-07	0.581	GGCGCTGATGATTTATGAGTTGTAGTAGTACAGG
2	GPROR71	35	2	12.0201	6.23e-06	0.826	TGCCTGTACCACTTGTGGGGTTGGCTTTCAGTGA
2	GPROR37	829	796	11.6231	7.56e-06	0.826	ACACGAAAACAAACATCCTTTTTGGTTTCCAGGG
2	GPROR1	899	866	14.9972	1.34e-06	0.702	AACTGGAAACAGTACTTGGTTTCAATTTGAAAAG
2	GPRNNA3	309	276	14.3025	1.95e-06	0.702	ACAGTGAAGGAGTGTGGAAGTGCAGAGTGAAAAG
2	GPRGR58	1065	1098	12.2185	5.65e-06	0.826	ACATGTATGACGTAATAAATTTGCATTTGATAGC
2	GPRGR54	429	396	11.3254	8.72e-06	0.826	GACCCGTTGGTGCAACGAGTTCGGGTCGGGACGG
2	GPRgr44e	480	513	13.0124	3.8e-06	0.826	GGCTTGATGGACTTTTACGGCCAGCTTTGGCAGG
2	GPRGR19	713	680	16.2873	6.57e-07	0.581	GGCGCTGATGATTTATGAGTTGTAGTAGTACAGG
2	EGFR	43	10	13.3102	3.27e-06	0.768	ACCACGGTGCTGTTGTTTGTGCCCGTTTGTATGG
2	CPR26	131	164	11.1269	9.59e-06	0.826	ACCGTTTTTTCGCTGTGGCTTTTGGTTGCGGGGG
2	CPR148	527	494	13.9056	2.4e-06	0.702	ATCGAAAAGGAGTTTTGGGGTCCGGTTTGTCTGC
2	CPR140	936	903	15.8904	8.21e-07	0.581	ACCGGGACGCCGACTTGCTTTCCCGTCGGACGGA
2	CPR134	574	541	12.6155	4.64e-06	0.826	ACAGTGGCCGTGTAATGCGTTTGGCACGAACAGG
2	CASPS10	456	423	11.3254	8.72e-06	0.826	GCCTTTACAAAGTAATAGCGGGCCGTATTAAAGG
2	CASPL1	123	90	11.7223	7.2e-06	0.826	GCCGTTTTGCAGTATCAGGTGTCAGGTCTGTTGG
2	AGAP012712	1045	1078	11.9208	6.54e-06	0.826	GCATCGAAGCATCCGTAAAGTTGTGTGTGATCGG
2	AGAP012683	354	387	11.7223	7.2e-06	0.826	GGAGCATTGGAGTTTCGTGTTTTGGGTTGGGTGG
2	AGAP012675	1078	1045	13.8064	2.53e-06	0.702	GCGGCGTAGCAGTTGGTCGTTTACGTTGGGCGCC
2	AGAP012589	543	510	11.8216	6.87e-06	0.826	GTCGAGGCGCAGTGATTTTTTTCCGAATTGAGAG
2	AGAP012564	1078	1045	13.8064	2.53e-06	0.702	GCGGCGTAGCAGTTGGTCGTTTACGTTGGGCGCC
2	AGAP012543	119	152	13.3102	3.27e-06	0.768	TGACTGAACCACTAGTGAGTTTGGCTTTCAGCGA
2	AGAP012500	635	668	11.3254	8.72e-06	0.826	GGCATGTTGCTATTTTGAGATTCAGTTTGACAAC
2	AGAP012428	727	694	12.417	5.12e-06	0.826	GTCTGTAAGTCATAATGTTTCTTAGTTTTGTAGG
2	AGAP012426	1143	1110	15.8904	8.21e-07	0.581	TCATTGAAATAGTAATAAGTTGCCATGTGTGGAG
2	AGAP012412	598	631	11.7223	7.2e-06	0.826	ATCTGTTATCAGAAAGCCTGTGTCGTTTGAAAGG
2	AGAP012241	864	897	12.7147	4.42e-06	0.826	GTAGTGAAGCATTGGTCAAGTGCGATTTGACCGC
2	AGAP012239	141	108	18.3713	1.93e-07	0.581	GGCGGGGAGAAGAGGGGGGTTTGGGACTGGAGGG
2	AGAP012203	1065	1098	11.5239	7.93e-06	0.826	AGCGCGAAAGCTTCATTCAATCCGCCCTGAACGG
2	AGAP012168	570	603	12.9132	4e-06	0.826	TCCTTCAAAAAATAATTCATTTCGGTTGGTTGAA
2	AGAP012119	640	607	13.4094	3.11e-06	0.768	AGCGTGAAATAGGAACTGGTTTGTCTTTTTTGCG
2	AGAP012085	307	340	11.3254	8.72e-06	0.826	GGCCGGAAGCATAAGTGCATTTGGAAATTGTGAC
2	AGAP011826	435	468	16.585	5.54e-07	0.581	GGCATGTTGCCGTTTTGAGATTCAGTTTGATAAC
2	AGAP011809	1171	1138	12.1193	5.94e-06	0.826	GACGTGGTCCCGCATCCGGTTCAGGCTGGACGGG
2	AGAP011768	80	113	13.5086	2.95e-06	0.754	GCCGCCGTGAAGAAGTAGATTTTAATTTTACAGC
2	AGAP011698	78	111	12.3178	5.38e-06	0.826	ACCGCAAACGTGTTATAAATTTCGATTTTAATAA
2	AGAP011614	1095	1128	12.7147	4.42e-06	0.826	GTCCTGGTGGAGGAGGAGGTGGCGGTGGAAGTGG
2	AGAP011611	738	771	14.1041	2.16e-06	0.702	GACCCGGAGAAGCGTTGGCTTTGGACGTAAAAGG
2	AGAP011608	692	659	12.7147	4.42e-06	0.826	GCCGGGGAGTACAGAGGCGTCTCGGTTTTGTCCG
2	AGAP011474	758	791	13.1117	3.62e-06	0.826	GCACTTTGGCAGTCTTTGTTTGTTGTTTGTGGGG
2	AGAP011391	1016	983	14.898	1.42e-06	0.702	ACCGTTTGTTCGTCATTCGGTTGAATCTAACGGG
2	AGAP011390	1016	983	14.898	1.42e-06	0.702	ACCGTTTGTTCGTCATTCGGTTGAATCTAACGGG
2	AGAP011346	941	908	11.6231	7.56e-06	0.826	GTATTGACCCAGCAATGTTTTGCAATGTGACGGC
2	AGAP011308	1133	1166	11.1269	9.59e-06	0.826	GTCAAGAAGGAGTCGTTCTTCGCCCTGTACAAGG
2	AGAP011301	356	323	12.417	5.12e-06	0.826	GTCGTTTAAGCTTAATCTGTGGCGCTTGGGATGG
2	AGAP011280	889	856	12.9132	4e-06	0.826	GCAATGTGACAAAAATAAGTGTGAGTTGGGAGAG
2	AGAP011250	641	608	12.417	5.12e-06	0.826	ATCGTTAAATCAATTTCAATTCCGGTTTGATGGA
2	AGAP011164	643	676	13.9056	2.4e-06	0.702	GGCTGTGAGCAGTGATAAGATTTCGGTGGAAAGC
2	AGAP011163	251	218	12.0201	6.23e-06	0.826	AGCGGGAAGGCGCGTCCGGTTGCTATGCGATGGG
2	AGAP010997	711	678	13.0124	3.8e-06	0.826	GCAGTGTAGGCAAAATCCATCTGCATGTGAACGA
2	AGAP010926	562	529	11.5239	7.93e-06	0.826	TTCGCGAAGCACTTGTGACGCTTTATGTATAAAG
2	AGAP010888	821	854	14.3025	1.95e-06	0.702	ACCATTTTGCACTTATTTAGTTAAGATTGAAAGG
2	AGAP010880	442	475	12.2185	5.65e-06	0.826	GTATTGAAATAGTTAGACATTGAAGTTGGAGGCG
2	AGAP010879	718	685	11.7223	7.2e-06	0.826	GGAGCTGCTCCGTCGCATGGTGTGCTTTGGAAGG
2	AGAP010727	1100	1067	12.3178	5.38e-06	0.826	GTCGTGGAGGAGGTGGTGGTCGGAGTGGTGGAGG
2	AGAP010702	1070	1037	16.6843	5.24e-07	0.581	GCCACGAAGCATCTTTCGTTTTCTGCTTGGCGGG
2	AGAP010598	52	19	11.5239	7.93e-06	0.826	TGAGCAAAACCGTCATGCGATTTCATATGACGCG
2	AGAP010594	810	777	13.0124	3.8e-06	0.826	TAGGGGTAGCAGTTTGACATTTGAATTGGGTGGG
2	AGAP010411	647	680	13.9056	2.4e-06	0.702	GGAAGGACAGAGTAATTTGTTTGGAATTGGTAAG
2	AGAP010349	408	441	11.9208	6.54e-06	0.826	GTCACGTATGAGAAAGAGAGTTCGGTAGAAGAAG
2	AGAP010283	610	577	11.2262	9.14e-06	0.826	GCAGCCAAATAGTCAGTCCTGTTAGCTTCAGGGG
2	AGAP010177	178	211	12.0201	6.23e-06	0.826	GCCTCGAAATCGTTGCGAGTTTCGCTCGCTGGCG
2	AGAP010158	852	819	12.5163	4.88e-06	0.826	ACCGTGAGGCACTTACTTGAGTGGAGGTAAGAGG
2	AGAP010156	416	449	14.2033	2.05e-06	0.702	AGCGTCGCGACCGAAGGCGTTTCGATTTGTAGAA
2	AGAP010067	1109	1142	14.6995	1.58e-06	0.702	ATCACGAATCATTCACGGGTTTGGGTGTATCGAC
2	AGAP010061	1045	1078	11.9208	6.54e-06	0.826	GCATCGAAGCATCCGTAAAGTTGTGTGTGATCGG
2	AGAP010045	628	661	11.5239	7.93e-06	0.826	ATCCTGTGTTATAAACCCGTTCCCGTTTTGTAGG
2	AGAP009969	404	437	12.2185	5.65e-06	0.826	TTCCGTAATTAGTTGTCAATTTGTATGGGACGAG
2	AGAP009968	542	509	12.2185	5.65e-06	0.826	TTCCGTAATTAGTTGTCAATTTGTATGGGACGAG
2	AGAP009957	50	83	13.8064	2.53e-06	0.702	AGATCGAGGAAGCATTGGATGTCTGCTTGAAAGG
2	AGAP009944	660	693	12.1193	5.94e-06	0.826	ATCCCCTAGGCGGCACACATTCCAATTTTACCGG
2	AGAP009864	443	476	11.1269	9.59e-06	0.826	TCCCCGTCGAAGTCGTCGAGTTGGGCCGATCGGG
2	AGAP009823	136	169	11.6231	7.56e-06	0.826	ACCGTGAATTCGTGTTTCGTTTTCGTTCTACCCG
2	AGAP009769	49	82	11.2262	9.14e-06	0.826	GAAATGAAGCAGATGTTACATTTAGGTTTAAAGG
2	AGAP009686	725	758	15.9896	7.77e-07	0.581	GCCGCGAAGGAGATACGTTGTTTGGAGTAAAACG
2	AGAP009685	141	108	15.9896	7.77e-07	0.581	GCCGCGAAGGAGATACGTTGTTTGGAGTAAAACG
2	AGAP009658	644	611	13.9056	2.4e-06	0.702	GCCGTAGATCTGGTTGGCGTTCAGATTGGACAGG
2	AGAP009609	331	298	11.4246	8.32e-06	0.826	ACCGTGGTGTTGTTGTCTCTCTGCGTTGGGATGG
2	AGAP009588	875	842	18.4706	1.82e-07	0.581	GTGGCGGCGCACTTGTTTGTTTACGTTTGAAGGC
2	AGAP009582	61	94	13.0124	3.8e-06	0.826	AGCTGCTCGTAGGCATACGTTTCTATGTAACAGG
2	AGAP009479	669	702	18.2721	2.05e-07	0.581	GGCGTGAAGGTGGTGTCCGTTGGGGGTGGATCGG
2	AGAP009446	444	411	11.4246	8.32e-06	0.826	AACGTGTAGAAGAGATTGGATGAAGTTGCAAGGG
2	AGAP009380	1097	1130	12.5163	4.88e-06	0.826	GCCGTGGAGGAGCTGCGCAAGCTGGTGGAAGCGG
2	AGAP009348	899	932	13.8064	2.53e-06	0.702	GTCGGATCAAAGTAATTCGGTTGGGTTTGTTTGC
2	AGAP009330	308	275	13.3102	3.27e-06	0.768	AGCTCGTTGCAGGTGTACGTTGCAAGATGGATGG
2	AGAP009312	21	54	12.417	5.12e-06	0.826	ATCGTGAATTTGTAATGCGATGGCATTGAAAAAC
2	AGAP009299	634	601	17.3789	3.5e-07	0.581	GCCGTGACACCGTCATTCGATCCTGTATGACGAC
2	AGAP009226	768	735	11.4246	8.32e-06	0.826	GGCGGTAATCAGCAGCGTATTTGGGCGGTGGCGG
2	AGAP009173	1052	1019	16.6843	5.24e-07	0.581	AGCGCGTCAGCGTCATGCAGTTCGAGTCGAAGGC
2	AGAP009138	1082	1115	14.6003	1.66e-06	0.702	TGCCCGGCGGAGGTGTGCGTGTGCAAGTGGAAGG
2	AGAP009118	715	682	11.2262	9.14e-06	0.826	AAAGTGTAGTAGTTTTGCATTTTCATTGCGCGCG
2	AGAP009064	318	351	11.8216	6.87e-06	0.826	GGCATTTTTCTACCTTTCGTTCCGATTGGAAAGG
2	AGAP009057	210	243	14.501	1.75e-06	0.702	GAAGTGAAAGAGAAGCGACTTTGGATCTGGAGAG
2	AGAP009024	984	951	13.3102	3.27e-06	0.768	TCACTGGGGGTGGAATGGTTTTTGCTTGCAAAGG
2	AGAP009015	734	701	20.8523	3.99e-08	0.581	AGCATCAAGCAGAGGTGAGTTTCGCTTTGACTGG
2	AGAP008956	96	63	11.9208	6.54e-06	0.826	ACCTCGATGGAGTCGTTTATCCAAGTCTGAAGGA
2	AGAP008923	786	753	14.4018	1.85e-06	0.702	TGCCTGTAGCCGGAATAAATTTAGGTCGCTTTGG
2	AGAP008918	1026	993	11.3254	8.72e-06	0.826	GCCGTGGAGTACATATGCTTGCTCATTGTTGGGA
2	AGAP008872	810	777	11.4246	8.32e-06	0.826	GCTGTTTGGCAGTTGCACTTGTTGACTTGAAGGG
2	AGAP008863	57	90	11.9208	6.54e-06	0.826	GCAGCCAAGCACTCATAGATTGGCATAGAAATGA
2	AGAP008827	965	998	14.1041	2.16e-06	0.702	GGCGAGGAGCAGTCGTGGGTCGTCGTGGGCCACG
2	AGAP008764	1163	1130	15.0965	1.27e-06	0.687	GTGGCGGAAGACTCGTGGGTTTTGGTGTGATGTG
2	AGAP008762	320	353	11.8216	6.87e-06	0.826	GCAAGGGAAGAATAATGTTTTTGAATGGGATTAG
2	AGAP008626	47	14	11.2262	9.14e-06	0.826	ATCCTCTCGGCGTAATGGGTTTCTGCGTGCTGAA
2	AGAP008609	718	685	16.0888	7.35e-07	0.581	ACAGCGAAGAAGTAATAACATTCCATTTACAGAG
2	AGAP008476	174	207	11.7223	7.2e-06	0.826	TCCGTGTAACCGTGGTGGTGTGGGATGGGGGTGG
2	AGAP008386	539	572	15.7911	8.68e-07	0.581	AGCATGATGGAGTCGTCGGTTTTCGGGGGAGAGA
2	AGAP008345	254	287	12.0201	6.23e-06	0.826	GCCTCGAAATCGTTGCGAGTTTCGCTCGCTGGCG
2	AGAP008304	621	588	11.2262	9.14e-06	0.826	GAAATGTGGCAGGAACACGTTTGTGGGTGTAAGC
2	AGAP008248	1064	1097	15.0965	1.27e-06	0.687	GCGGTGACGCAATTTTCCATTCTGGTGGTGGTGG
2	AGAP008242	1179	1146	11.1269	9.59e-06	0.826	GTCTCGAAGCAGTAGTACATGTCGCGGTACCGCC
2	AGAP008187	596	629	17.1805	3.93e-07	0.581	GTCATTGCGCTTTAATGCATTTTCGATGGAAAGG
2	AGAP008124	225	258	13.5086	2.95e-06	0.754	TTACCGTATCCGTAGCCGGTTTGCCTTCGGAAGG
2	AGAP008038	189	222	11.7223	7.2e-06	0.826	GCCGGTGAGCAGCGAGAAGAGTGGATGTGAGAAG
2	AGAP008037	291	258	11.7223	7.2e-06	0.826	GCCGGTGAGCAGCGAGAAGAGTGGATGTGAGAAG
2	AGAP008036	553	586	11.8216	6.87e-06	0.826	AGCAGCAAAGTGTAGTGCGTTGTGGTGGTGAAAG
2	AGAP008011	72	39	11.2262	9.14e-06	0.826	ACCGAAAACCCGAAATGCATTCCGCTACGAGTGG
2	AGAP007941	353	386	14.0048	2.28e-06	0.702	AGCGTGGAGTCAGAATAACGTGGGACTGGAAGAG
2	AGAP007895	493	526	13.0124	3.8e-06	0.826	AAAAGGGCGCAGCAAGGCGTTGGGAAGGGAAAGG
2	AGAP007894	340	307	13.0124	3.8e-06	0.826	AAAAGGGCGCAGCAAGGCGTTGGGAAGGGAAAGG
2	AGAP007853	819	852	14.1041	2.16e-06	0.702	GACGAGAAGCACCTGTTCATTTCGGTCGAAATCG
2	AGAP007834	51	18	14.6003	1.66e-06	0.702	ACGTTGTAGGAAAAGTGCTTTGAGGTTGGACAGG
2	AGAP007695	877	910	14.6003	1.66e-06	0.702	GCCGCGACGTCGTCATGTAATGAGGTGGGGGGGA
2	AGAP007619	690	657	11.5239	7.93e-06	0.826	ATCGCTACGGATGAACGAAGTTTAATCGGAGGGG
2	AGAP007537	484	517	13.6079	2.8e-06	0.742	GCCCGGGACGAAGAAGAAGTCCGGGAATGAAGGG
2	AGAP007532	635	668	13.0124	3.8e-06	0.826	ACAGCGTGGCAATAGCGTGTGTTCATTTGATTAG
2	AGAP007484	750	717	11.2262	9.14e-06	0.826	GACGTTGCGCAGAGGCCGAGTTGGGTGTGATAAG
2	AGAP007404	678	711	11.1269	9.59e-06	0.826	GTCATGGGGAAGTAACTTGGCCGGGTATGAACGC
2	AGAP007401	661	694	11.1269	9.59e-06	0.826	GTCATGGGGAAGTAACTTGGCCGGGTATGAACGC
2	AGAP007333	783	750	12.5163	4.88e-06	0.826	GGCGCGTCGTCGCAGTGCGGTTTGTTTTGTTTGG
2	AGAP007293	800	767	16.8827	4.67e-07	0.581	GGCGCGTATCAGCAATGCAGTTTAATGTTGTACG
2	AGAP007272	235	202	11.8216	6.87e-06	0.826	GCCCTGGAGCCGTAGTTTCGGTGGATGTGATGTG
2	AGAP007162	720	687	11.7223	7.2e-06	0.826	TCCTCCAAGGCGGCACAAATTTTCCATTGACAGG
2	AGAP007127	726	759	13.8064	2.53e-06	0.702	GCCGTGTGGGCGATGGCGCTTGTGGTACGAAGGG
2	AGAP007006	282	249	12.2185	5.65e-06	0.826	GCGGTGTAGGCTTCTTTTGTTTGGCTTTTTTTGG
2	AGAP006901	301	334	12.7147	4.42e-06	0.826	ATCGCGAAGCCTTTGCCCAGCTGCGTGGTAAGAG
2	AGAP006742	1032	1065	15.3942	1.08e-06	0.618	GAAGGGTAGCAAATGTGAGGTTCCATTTGAAAGC
2	AGAP006707	368	401	11.2262	9.14e-06	0.826	GCCCGGATTTAATAATTGGTTTGAAGTGAGGGGA
2	AGAP006704	663	630	15.6919	9.17e-07	0.581	GCCGTAGGTTCATCGCGGGTTTGCACTTGAAAGG
2	AGAP006565	256	289	11.7223	7.2e-06	0.826	ACCACGAGGCATTTGTAGGTTTATCTGTGTTGGC
2	AGAP006564	96	63	11.7223	7.2e-06	0.826	ACCACGAGGCATTTGTAGGTTTATCTGTGTTGGC
2	AGAP006539	896	929	11.5239	7.93e-06	0.826	ATCGGTTAGTATAAATACTTTTCCGCGTCTAAGG
2	AGAP006519	646	613	13.5086	2.95e-06	0.754	GGCGGTTAGGAGTTGTAAGTTTGCCCGTACTAGG
2	AGAP006411	685	652	11.6231	7.56e-06	0.826	GGCACGTAGGAGTAGGAGTAGGGGATGGGAGGGG
2	AGAP006276	418	385	12.7147	4.42e-06	0.826	GGCGTGAAACACTCTTCAAATTCTGAGTTTAAAG
2	AGAP006220	438	405	12.3178	5.38e-06	0.826	GAAACGAAGGCGGAATAAGTTTCTGACTGAAAAC
2	AGAP006116	278	311	15.6919	9.17e-07	0.581	TGCCTGTATCACTTATGAGCTTGGCTTTCAAAGG
2	AGAP006071	1029	1062	11.3254	8.72e-06	0.826	AGAGTGAAAGCTTCTTCCATCTAAGCGTGACGGG
2	AGAP006039	604	637	11.9208	6.54e-06	0.826	GCAGTAAAGCAGCAGCAGTTTGGCGTTTGTGAGC
2	AGAP006024	63	96	11.5239	7.93e-06	0.826	GAAGCGAAGGCATAAGGCATGGCAATCGAGAGGG
2	AGAP006023	903	870	15.7911	8.68e-07	0.581	GGCTTTGAGTAGTGGCGCGTGTGGCAGTTAAGGG
2	AGAP006016	256	289	11.4246	8.32e-06	0.826	GCCCGATCGCCGTGATCCGTGTTGGTGTTTGGCG
2	AGAP005970	65	98	12.0201	6.23e-06	0.826	GCAGAGGTGTAGAGAGGGGTTCGTGTGTGGAAGG
2	AGAP005898	546	579	12.3178	5.38e-06	0.826	GTGATTGTGCAATTGTGTGTTTGTGTGTGAAAGA
2	AGAP005883	227	260	14.0048	2.28e-06	0.702	ATGGTGGTGTAGTAATTCCTTCGAAAGTGAAGGA
2	AGAP005870	1176	1143	12.814	4.2e-06	0.826	GACGAGAGGGGATTGTGCGTTCGGGCTTGAAAGG
2	AGAP005866	403	436	12.3178	5.38e-06	0.826	AAACCGAAGCTGTAGTTGGATTCTGTGTGGGTGG
2	AGAP005856	194	227	12.0201	6.23e-06	0.826	GCCTCGAAATCGTTGCGAGTTTCGCTCGCTGGCG
2	AGAP005828	743	776	11.1269	9.59e-06	0.826	AGCACGAAGTATTAGGACGGTTCGCCCGGGAAGC
2	AGAP005818	1143	1110	13.9056	2.4e-06	0.702	GTCGCTGGGAAGGCTTGGGTTGCCGTCGGTTGGG
2	AGAP005703	987	954	12.417	5.12e-06	0.826	GCAGTGAACGTACAATGAGGTGTGGTTCGAAGGA
2	AGAP005685	731	698	11.5239	7.93e-06	0.826	GTGCTGGAAAAATTGTATTTTTTTATTTAAAGGG
2	AGAP005645	58	25	15.3942	1.08e-06	0.618	GCGCGTAAGTAGCGGCGCGTTTGGATTTGGAAGC
2	AGAP005627	522	555	13.3102	3.27e-06	0.768	AGCGTGTGGACGTTGGGCGTGTTCGTTTTTAAGA
2	AGAP005558	179	212	11.5239	7.93e-06	0.826	ACGGTAAATTTGTAACTAGTTTTGGTCTAATGAG
2	AGAP005536	1015	982	11.9208	6.54e-06	0.826	ACCGTGCAGCAGCATTACGGTTGGGGTGGTCGCG
2	AGAP005522	100	67	12.2185	5.65e-06	0.826	GTGGTGGTGCACTATTGCGTTCTCAGGGGGTGGC
2	AGAP005507	335	368	16.1881	6.95e-07	0.581	TCCATGACGCCCGCGTCCATTTGCGATTGCAGGG
2	AGAP005504	199	232	14.0048	2.28e-06	0.702	GCCGCCAATTCGCGGCGAGTTTCAATGTTGATGG
2	AGAP005477	668	701	13.7071	2.66e-06	0.725	ATGGCGATGCCGAAACTGATTCCGATTTCAAAGA
2	AGAP005461	533	500	12.0201	6.23e-06	0.826	GCCTCGAAATCGTTGCGAGTTTCGCTCGCTGGCG
2	AGAP005410	796	763	11.1269	9.59e-06	0.826	GGCGCTGTGCACTGGCGAATGTTCGTTCGATTGG
2	AGAP005329	830	863	14.3025	1.95e-06	0.702	GGCGTTTCCCCGCCGTGCGGTTCGGGGTGAATGA
2	AGAP005327	825	792	13.8064	2.53e-06	0.702	GCCGCCGAAGAGTAGCGCGGCTTTGTTTGTACAG
2	AGAP005291	401	434	18.669	1.61e-07	0.581	GGCCCGAAACCGAAGTGGGTTCCGCTGGAAATAG
2	AGAP005276	151	118	14.2033	2.05e-06	0.702	GGAGCGGCGGAGTTAGGGGTCGAGATATGGTAGG
2	AGAP005228	1041	1008	12.5163	4.88e-06	0.826	GGAATGTTGCAGATTTGTGGTTTTGTTTCGAGGG
2	AGAP005175	95	62	11.1269	9.59e-06	0.826	TGCGGTAGGTAGGTATCGTTTTTGCTTGGGAAGA
2	AGAP005124	840	807	15.7911	8.68e-07	0.581	GCCGCGGTGCAGACGTGCGTGCGAAAATAAATGG
2	AGAP005076	249	216	14.6995	1.58e-06	0.702	GCGGGGAAGTAGAAGTTGGTGTGTGTGTGTGTGG
2	AGAP004969	135	102	12.5163	4.88e-06	0.826	AGAATTGAGAACTAATTATTTTCAATTTTGAAGC
2	AGAP004968	345	378	12.5163	4.88e-06	0.826	AGAATTGAGAACTAATTATTTTCAATTTTGAAGC
2	AGAP004858	811	778	14.6995	1.58e-06	0.702	GGCATGAACGCTTTGTTAATGTCGGTTGGAAAGA
2	AGAP004695	767	800	12.0201	6.23e-06	0.826	TGCCTGTACCACTTGTGGGGTTGGCTTTCAGTGA
2	AGAP004679	419	452	14.1041	2.16e-06	0.702	GGCATGTTGCCATTTTGAGATTCAGTTTGACAAC
2	AGAP004669	676	709	11.1269	9.59e-06	0.826	TTCCTGTAATCGATAGTAATTTAAATGTTAAAGG
2	AGAP004604	273	240	11.7223	7.2e-06	0.826	TTCGTCAACCAGTTGTGTGGTTGTGTGTGGTAGC
2	AGAP004481	522	555	14.1041	2.16e-06	0.702	GGCATGTTGCCATTTTGAGATTCAGTTTGACAAC
2	AGAP004411	843	810	12.9132	4e-06	0.826	ACCATCAATCGATAATGTGTTTGTGTGTGAATGG
2	AGAP004394	674	641	12.7147	4.42e-06	0.826	GGCATGTTGCCATTTTGAGATTCAATTTGACAAC
2	AGAP004331	845	812	11.8216	6.87e-06	0.826	TGCAGGGATTCGTGATGCTTCTGGATTGGTAAAG
2	AGAP004328	639	672	12.417	5.12e-06	0.826	TCCACGGCGGCCCAATGGGTGCCGGTGGTGCTGG
2	AGAP004250	283	250	16.1881	6.95e-07	0.581	TCCGCTTTTCACTAATGCGATGTAATATGATGGG
2	AGAP004189	669	702	16.585	5.54e-07	0.581	ATCGATGAGTACTCAGGCATTGTGGTTTGCCAGG
2	AGAP004174	796	763	11.4246	8.32e-06	0.826	GCAACCGATTCGTGATCTGTTCCGCTTGCAAAGG
2	AGAP004170	926	893	14.501	1.75e-06	0.702	TCCGTGAAGCACGCTGACGTGTCCACTTGGCGGA
2	AGAP004121	531	564	14.2033	2.05e-06	0.702	ATAACGGAGTAATGATGCGTTTCGCTGGCCGGGG
2	AGAP004119	386	419	12.0201	6.23e-06	0.826	GTCGTGTGTCCGTGTTCGCTCTCAGTGTGAAAAC
2	AGAP004071	1200	1167	11.8216	6.87e-06	0.826	GGCATGGAGGCATTATGCGAGGTGGAGGGAGGGA
2	AGAP004056	158	191	12.0201	6.23e-06	0.826	GCCTCGAAATCGTTGCGAGTTTCGCTCGCTGGCG
2	AGAP004046	542	575	12.1193	5.94e-06	0.826	GGCGGGAAGGAAGGGTGACTTCCGCTACAACGGG
2	AGAP004023	1079	1112	11.1269	9.59e-06	0.826	TCGGTGTCGGCCTCGTGCAGTCCCATGCGAGGGG
2	AGAP004005	565	598	12.2185	5.65e-06	0.826	GCAAGGAATTCCTCACTCGGTCGTGTTTGGTTGG
2	AGAP003931	381	348	12.2185	5.65e-06	0.826	ATCGCGATACAATTTTGCCTCCCTGTGTGAGCGG
2	AGAP003751	326	293	11.5239	7.93e-06	0.826	ACCGGGATGCAAAGGGTTGTTTCGATATGATGCG
2	AGAP003710	595	562	11.2262	9.14e-06	0.826	ACCGCGGACGAGAATTTCGTCTTCGTTTCGTACG
2	AGAP003679	770	803	11.8216	6.87e-06	0.826	GGCGCTTCTGAGTCACACAGTCGAGTTTCCATGG
2	AGAP003663	603	636	15.1957	1.21e-06	0.675	GGCTTGTAGAATTCATACAGTGGCACGGGAAGGG
2	AGAP003651	278	311	14.3025	1.95e-06	0.702	TTCCTTTTTGACTAATGGCTTTTGATTTTAAAGA
2	AGAP003640	93	126	12.3178	5.38e-06	0.826	ACCGTGACGAAGCAACCATTGCCTGTTTCGAGGA
2	AGAP003629	714	747	11.2262	9.14e-06	0.826	AACACGGTGGAATAGTAGATTGGTCTTGTAAGGG
2	AGAP003508	349	316	17.3789	3.5e-07	0.581	ACCATGTAAAAGCAGCGCGTTTCGATTGTAAAAA
2	AGAP003507	429	462	17.3789	3.5e-07	0.581	ACCATGTAAAAGCAGCGCGTTTCGATTGTAAAAA
2	AGAP003499	1117	1150	12.814	4.2e-06	0.826	GGCCCTTAGCAGTGAGTAGTGTGGACTGTAAAGA
2	AGAP003284	928	895	12.0201	6.23e-06	0.826	GCACATGTTCACTAATGCGTTTTTGTGGTAGCGG
2	AGAP003258	713	680	16.2873	6.57e-07	0.581	GGCGCTGATGATTTATGAGTTGTAGTAGTACAGG
2	AGAP003228	413	380	11.1269	9.59e-06	0.826	ATGATGTAGCATTTACACGGTTGGGCTTTATTAG
2	AGAP003227	569	602	11.1269	9.59e-06	0.826	ATGATGTAGCATTTACACGGTTGGGCTTTATTAG
2	AGAP003165	1047	1080	13.4094	3.11e-06	0.768	ACGGTCGATCCGGATTGCGTTTGAGTTTCAACAG
2	AGAP003157	1086	1053	19.1652	1.18e-07	0.581	TGGGCGTAGTAGTAATCCATGTCGATGTGAATGA
2	AGAP003155	191	158	15.4934	1.02e-06	0.618	ACCTTTTCGCAGTAATCGGTGTGTGTTTTTCTGG
2	AGAP003133	791	758	11.6231	7.56e-06	0.826	GGCAGTGCGGCGGAACGGGTTTGCGCTGCACTGG
2	AGAP003132	13	46	11.6231	7.56e-06	0.826	GGCAGTGCGGCGGAACGGGTTTGCGCTGCACTGG
2	AGAP003040	1131	1164	12.3178	5.38e-06	0.826	GTGCCGAGGAAGCAATGGATCTGGATGTAACCGG
2	AGAP003032	1115	1082	12.0201	6.23e-06	0.826	GCCGTTTAGTAGTAGTAGTGGTGGTTGTGGAAGG
2	AGAP003027	1170	1137	11.2262	9.14e-06	0.826	GCCGTGTACGTGTAGTAGGAGTAGACGGGAGAGG
2	AGAP002954	687	654	18.669	1.61e-07	0.581	ACCGATTAACAGTAATAATTTTCAATCCGAAGGG
2	AGAP002849	1152	1185	11.5239	7.93e-06	0.826	GTAGCGATGTTGCCATGCGTCTTGAGTGGGAAGC
2	AGAP002842	85	52	13.3102	3.27e-06	0.768	GCCGCAATGTCCTAGTGCGTGTGTGCGTGTGTGG
2	AGAP002791	359	392	12.0201	6.23e-06	0.826	GCCTCGAAATCGTTGCGAGTTTCGCTCGCTGGCG
2	AGAP002764	116	149	12.5163	4.88e-06	0.826	GCCTTGAAATCGTTGCGAGTTTCGCTCGCTGGCG
2	AGAP002742	216	249	14.0048	2.28e-06	0.702	TTCGGGAAGCCATTATGCGATGCAGTGCGATGAC
2	AGAP002610	333	300	11.1269	9.59e-06	0.826	GGCATTGTGCTGTGTGCCATTTCGATGTGATGGC
2	AGAP002601	1196	1163	11.2262	9.14e-06	0.826	TCAGCGGCGAAGGTGTGGCGGGGGGTGTGATGGG
2	AGAP002507	667	700	12.6155	4.64e-06	0.826	GCCGTTTGACAGCTATCGATTGCCGTAGAAAAAG
2	AGAP002506	101	134	17.6767	2.93e-07	0.581	TCCGTGTAGCACGTGTGCGTGTGCGTGGAGAGAG
2	AGAP002490	192	159	11.9208	6.54e-06	0.826	TCACTGTCGGAGTTTTTCTTTTTAGTTTGTTTGC
2	AGAP002459	331	364	11.4246	8.32e-06	0.826	TTCGGGAGTGCGGAATGGCGCCCGCTTGGAATGG
2	AGAP002290	61	28	12.0201	6.23e-06	0.826	GCCTCGAAATCGTTGCGAGTTTCGCTCGCTGGCG
2	AGAP002289	119	152	12.0201	6.23e-06	0.826	GCCTCGAAATCGTTGCGAGTTTCGCTCGCTGGCG
2	AGAP002242	994	961	12.0201	6.23e-06	0.826	GCACCGTGGCACCAGTGTGTTTACGTGGTCCGGG
2	AGAP002213	216	183	12.0201	6.23e-06	0.826	TTCATTAAGTACCCATTCGTATCAGTTTTATGGG
2	AGAP002117	223	256	11.2262	9.14e-06	0.826	GTCGTTTAAGCTTAATCTGTGGCGCTTGGGAGGC
2	AGAP002091	311	278	12.3178	5.38e-06	0.826	TTGTGGATGTAGTTGTGCGTTTTTGTAGAAGGGG
2	AGAP002082	844	877	11.1269	9.59e-06	0.826	ACCGCGTGTGAAGTAGTGCTTGCGGCTTGGTGGG
2	AGAP002012	690	723	11.5239	7.93e-06	0.826	ACAGAGTAGCCTTCATTGTTGTGGGTTGGGTTGG
2	AGAP002003	531	564	11.3254	8.72e-06	0.826	GCCGGGGTAGAAGGATAAAGTTTAGTTTGGTTGG
2	AGAP001974	409	442	12.2185	5.65e-06	0.826	GCCACTAAGGAATGATGCATTGTTGTTTTGTTGA
2	AGAP001924	870	837	13.8064	2.53e-06	0.702	GGCGGGAACATGACATGCGTTTTGAAAGGACCGG
2	AGAP001907	254	221	11.8216	6.87e-06	0.826	GTCGAGGCGCAGTGATTTTTTTCCGAATTGAGAG
2	AGAP001879	270	237	12.2185	5.65e-06	0.826	GCAACCAAACTGTTGTAAATTTTGCTTTGCTGGG
2	AGAP001812	382	415	15.6919	9.17e-07	0.581	GCCGTGGGGGTCGAGTTAGTTTCGAGCTGTTGGG
2	AGAP001760	60	93	16.6843	5.24e-07	0.581	GGCATGTTGCCATTTTGAGATTCAGTTTGACAGC
2	AGAP001758	909	942	19.1652	1.18e-07	0.581	ACCGTGGACGAGCAGTGTGGTTCGGTGGGGAGCG
2	AGAP001755	897	930	12.2185	5.65e-06	0.826	GCCGGTAAGTAGTAGTGAGCTTCCGGTGGTGGGA
2	AGAP001754	572	605	11.7223	7.2e-06	0.826	GGCGTGAATGAAATATAAATGCTTGTTTATAAAG
2	AGAP001694	412	445	11.3254	8.72e-06	0.826	GCAGCTAGGGACTAGTTGGTTGCTGGTTGATCGA
2	AGAP001638	880	913	11.3254	8.72e-06	0.826	ACATCGTTGCAGTCATGATTTTTCACCGATAGGG
2	AGAP001567	328	295	16.982	4.41e-07	0.581	AGAGTGAAGACACCTTGCGTTTCGATTGTATGGA
2	AGAP001546	800	833	11.3254	8.72e-06	0.826	GCCGCTAAGCAGGAGGTGATTCTCAGCGCAGGGG
2	AGAP001493	1085	1052	15.3942	1.08e-06	0.618	GCGGTGGAGCCGGCACGGGTTTGGGCAGTGCCGG
2	AGAP001489	332	365	11.1269	9.59e-06	0.826	GCAGTGAAGAACTCTGCGTTTTCGCTTGTTTTAG
2	AGAP001481	1058	1025	12.6155	4.64e-06	0.826	TGCGCAACGAACGCGTGGGTTTAGGTTTAGCTGG
2	AGAP001467	536	569	12.7147	4.42e-06	0.826	GCCCGGAAACAAACATGGATCTCGGCGGTACGAC
2	AGAP001442	398	365	12.3178	5.38e-06	0.826	GTTTTGACGCACGCGTGCATTGTGGTTTGTGGGG
2	AGAP001437	1153	1120	15.7911	8.68e-07	0.581	GGCGCGACGCAGATTCGTCTGCGAGTTTGAACGG
2	AGAP001426	813	780	11.2262	9.14e-06	0.826	GCCGCTGTAAAGAAAGGTGTTTGAATGGAAACGG
2	AGAP001425	63	96	11.2262	9.14e-06	0.826	GCCGCTGTAAAGAAAGGTGTTTGAATGGAAACGG
2	AGAP001373	972	939	12.0201	6.23e-06	0.826	GGCCTGGAGGAGGAGGGCGTTTTGTTTTGTCAAC
2	AGAP001368	155	188	11.4246	8.32e-06	0.826	GGCGCGTGTGTGCTATGCATTCTCGGGTTGAAGG
2	AGAP001352	943	910	11.2262	9.14e-06	0.826	GCACTGTTGGCGTTTTGTGTGTCACTTTGCAACG
2	AGAP001331	78	45	11.2262	9.14e-06	0.826	AACCCGTAGGTGCAACGAGTTCGGGTCGGGTCGG
2	AGAP001279	695	662	15.6919	9.17e-07	0.581	GCGGTGGGGCAGTAATGGAGGGTGGGGGGGGGGG
2	AGAP001188	550	517	14.3025	1.95e-06	0.702	GGCGCTGCTGCGTCGTGTGATGTGGCGTGACGGG
2	AGAP001081	63	96	11.5239	7.93e-06	0.826	GTCTCGGGTCAGTATTGGGTGGTAGATGTGATGG
2	AGAP001074	569	602	11.1269	9.59e-06	0.826	GCCTTGGGTGCGGAATCGGTTCCGGAGTCGTGGA
2	AGAP001055	336	369	13.9056	2.4e-06	0.702	ACGCTGTAGGAGAAGCTGGATTGGGATTCAAAGG
2	AGAP001031	16	49	14.1041	2.16e-06	0.702	GGCATGTTGCCATTTTGAGATTCAGTTTGACAAC
2	AGAP001018	391	424	13.3102	3.27e-06	0.768	GCCTCGGAGACGAAATCCATTTTTGTAGTGGCGG
2	AGAP001017	32	65	11.3254	8.72e-06	0.826	GGCACAAAGAAACAAGGGGGTTGGGGATGTGGGG
2	AGAP001007	352	319	12.1193	5.94e-06	0.826	AGCGTGTGTGACTGTTTTGTTTTGATTTGTTCGG
2	AGAP000992	557	590	11.2262	9.14e-06	0.826	GCGCGGAAGGAGGTGTGTGATCGAACTTGGCAGG
2	AGAP000921	1078	1045	13.8064	2.53e-06	0.702	GCGGCGTAGCAGTTGGTCGTTTACGTTGGGCGCC
2	AGAP000917	949	916	12.2185	5.65e-06	0.826	GCGGCGTAGCAGCTGGTCGTTTTACGTTGGGGCG
2	AGAP000909	176	143	11.5239	7.93e-06	0.826	GCCTCGACGGCGGTTCCGATTCTGCTTTCGGGGG
2	AGAP000857	1168	1201	12.814	4.2e-06	0.826	TCCCCGACTACGCAATCCGGTTTGGTTCGTGAAG
2	AGAP000841	767	734	14.6003	1.66e-06	0.702	GGGTTGAAGGATAATCGGGTTTGGGTTGGGCTGG
2	AGAP000813	923	890	14.7987	1.5e-06	0.702	GCCCCGATTTACCGACGAGTTTGTGTTTCAAGGC
2	AGAP000793	999	966	14.501	1.75e-06	0.702	GTGGCGGCGGCGCCGCCGGTCGCGCTGTGAAGGG
2	AGAP000684	757	724	12.7147	4.42e-06	0.826	GTCGTGCAGGCCGAACAGGTTCGAGTGGGACGAG
2	AGAP000680	80	113	11.4246	8.32e-06	0.826	GGCATGTTGCCATTTTGAGATTCAGTCTGACAAC
2	AGAP000635	722	755	13.5086	2.95e-06	0.754	AGCATGGAGGAATTGCTAATGTCGATAGTGAAGG
2	AGAP000634	947	980	11.4246	8.32e-06	0.826	GCCGCAGTCGAGTCAGTGGTTCAGCTGTGGTAGG
2	AGAP000569	111	144	16.0888	7.35e-07	0.581	TGCACGGTGTAGTAACGCGGTTTAGACTAACGGG
2	AGAP000472	71	38	16.982	4.41e-07	0.581	GGAGAGGCGCAGCCATGGGTTTTGGTGGGATAAA
2	AGAP000391	262	229	13.1117	3.62e-06	0.826	GCCCTATTTCATTGAGGAGTTTCGAGTGGAATGG
2	AGAP000381	1114	1147	13.8064	2.53e-06	0.702	GCCTTTGCCGCGTCTGTCGGTTGGGTTTGGCGGG
2	AGAP000359	448	481	12.417	5.12e-06	0.826	GTCTGGAGTCAGACATCCGGTGTCGTCTGGAGGC
2	AGAP000274	1138	1105	11.6231	7.56e-06	0.826	GCACCGGAAGCAGGTGGCGTTTAGATTGGATAGG
2	AGAP000255	879	846	13.7071	2.66e-06	0.725	ACCCCGTAGCACTGTTACGTTTGCGTAGCACAAC
2	AGAP000175	230	197	21.3485	2.87e-08	0.581	ACGGTGTAGGAGTTGCGCGTTTCGAGTGGCCGGG
2	AGAP000172	541	508	15.9896	7.77e-07	0.581	GGCCGGTAGCAGTTGCAGGTGTATGCTGAGAGGG
2	AGAP000124	550	583	12.417	5.12e-06	0.826	AAGGTGACGCAGACGGCCGTTCCGATCGGGTGGG
2	AGAP000112	62	95	13.6079	2.8e-06	0.742	TCAGGGGCGAAGTCATCCGGTCTAGATTTATTGG
2	AGAP000089	605	638	11.8216	6.87e-06	0.826	GTGGGAAAGGAGAAGCAAATTTCGGCTGTTGGGG
2	AGAP000020	332	299	15.5926	9.69e-07	0.601	TTCGCGGTGCACTAATGCAGGGCCGTTCGATTGG
