# Supplementary material for: Expression profile of cuticular genes of silkworm, Bombyx mori
Source: BMC Genomics. 2010 Mar 15;11:173. doi: 10.1186/1471-2164-11-173 (PMC2848646; doi:10.1186/1471-2164-11-173)
Supplement: Additional file 6 — List of genes of Anopheles gambiae sharing homologous sequences with elements III. This file contains the genes of Anopheles gambiae sharing homologous sequences with elements III identified in this study. The gene ID and some parameters also contained. [file 1471-2164-11-173-S6.XLS]

## Sheet: 3
Additional file 6: the genes of Anopheles gambiae sharing the homologous sequences with the element Ⅲ
element No	Subject gene	start	stop	score	p-value	q-value	matched sequence
3	WHITE_ANOGA	181	161	16.4196	9.91e-07	0.0341	ACACGAAAAAAAAAAAAAAAA
3	TRXR	356	376	13.7402	3.77e-06	0.0514	TTTCTCAAAAAAAAAAAAAAA
3	TRX3	666	686	12.2516	7.38e-06	0.0628	ACTTTGGATAAAAAAAAACAA
3	TPX5	21	41	17.412	5.76e-07	0.0299	ACAGATATAAAAAAAAAAAAC
3	TEP9	803	783	16.7173	8.45e-07	0.0327	TAATCACAGCAAAAAATAAAA
3	TEP17	275	295	12.6486	6.2e-06	0.0598	ACTCCAATGCATTCATAAACA
3	TEP15	784	764	15.4272	1.66e-06	0.0397	ACAACAATGAACTAAAAAAAA
3	SUI1_ANOGA	485	465	13.4425	4.33e-06	0.0536	ACTTTAAATTAAAAAAAAATA
3	SPZ5	381	361	13.3432	4.54e-06	0.0545	ACACCAAAGAAAGCATAAAAA
3	SPZ1	82	102	12.7478	5.93e-06	0.059	TTTCCGATGCAATAAAAAGTA
3	SP24D_ANOGA	175	195	12.3508	7.07e-06	0.0616	CAATAGAAATAAAAAATAACA
3	SOD3-b	88	108	15.8242	1.36e-06	0.0372	TCATCAGAAAATTAAAAAAAT
3	SOD3-a	88	108	15.8242	1.36e-06	0.0372	TCATCAGAAAATTAAAAAAAT
3	SKP	780	800	23.5648	9.26e-09	0.0131	CCATCGCTACAATAAAAAAAA
3	SCRBQ1	410	430	26.3435	7.89e-10	0.00879	ACAGCAAACCAATAAAAAAAA
3	RS17_ANOGA	260	280	12.847	5.68e-06	0.0585	ATATCTGTTCAATAATAAATA
3	RM23_ANOGA	748	728	15.9234	1.29e-06	0.0366	CAATATAAAAAAAAAAAACAT
3	REL1	387	367	12.0531	8.05e-06	0.0641	TTTCAAATGCAAACAAAAATA
3	Q9U9L3_ANOGA	563	583	14.1371	3.13e-06	0.0481	ACTGCTAAATACTAAAAACAA
3	Q9U454_ANOGA	176	196	16.0227	1.22e-06	0.0362	ATATAAAATAAATAAATAAAT
3	Q9NAW9_ANOGA	878	898	16.2211	1.1e-06	0.0352	CCACTGATAAGAAAAAAAAAT
3	Q9BIH8_ANOGA	513	493	12.847	5.68e-06	0.0585	TCACTGCCGAAAAAAAAAACA
3	Q9BIH3_ANOGA	573	593	15.5265	1.58e-06	0.0387	CCATATAATAAAAAAGAATAA
3	Q9BID4_ANOGA	195	175	13.8394	3.6e-06	0.0507	TTATCTAAATAAAAAAAAAAC
3	Q95PB7_ANOGA	527	547	19.7937	1.39e-07	0.0233	CCTTCGGTGCGATAAAAAAAA
3	Q95NF3_ANOGA	376	396	12.7478	5.93e-06	0.059	AAAGCAGAACGAAAAAAAACA
3	Q8WSY0_ANOGA	624	644	14.7326	2.35e-06	0.0444	ACACAGAAAAAGCCAAAAACA
3	Q8WSX8_ANOGA	624	644	14.7326	2.35e-06	0.0444	ACACAGAAAAAGCCAAAAACA
3	Q8WSX7_ANOGA	624	644	14.7326	2.35e-06	0.0444	ACACAGAAAAAGCCAAAAACA
3	Q8WR41_ANOGA	1052	1072	14.7326	2.35e-06	0.0444	ATACCACAACAACAAAAAAAC
3	Q8WR31_ANOGA	477	497	13.6409	3.95e-06	0.052	ATATAAAATGAATAAATAAAT
3	Q8WR30_ANOGA	1101	1121	16.2211	1.1e-06	0.0352	CTTTCAATTAAATAAATAAAA
3	Q8WR24_ANOGA	376	356	13.5417	4.14e-06	0.0531	AAATTGAAGAATACAAAAAAA
3	Q8WR23_ANOGA	134	114	13.5417	4.14e-06	0.0531	CTTCCCAATCAATAAGAAACA
3	Q8WQP7_ANOGA	63	43	12.3508	7.07e-06	0.0616	AATTAAATAAAATCAATAAAA
3	Q8WQN5_ANOGA	699	719	12.847	5.68e-06	0.0585	AATCATGATAAACAAAAAAAA
3	Q8T629_ANOGA	233	213	15.725	1.43e-06	0.0377	TTATAAAAACAATAATAACAA
3	Q8T5U7_ANOGA	208	188	18.6029	2.9e-07	0.0273	CCATCCAAACAATATAAAAAA
3	Q8T5L4_ANOGA	135	155	18.5036	3.07e-07	0.0273	AAACAAACAAAAAAAAAAAAA
3	Q8T5L1_ANOGA	150	170	12.7478	5.93e-06	0.059	TTAGATATACAATAAAAATAT
3	Q8T5L0_ANOGA	776	796	14.1371	3.13e-06	0.0481	ACATCCCTCCAACAAAAAAAC
3	Q8T5J4_ANOGA	26	46	12.7478	5.93e-06	0.059	AATTCCATAAAACAAATAAAA
3	Q8T5J2_ANOGA	307	287	19.7937	1.39e-07	0.0233	ACACAAATAGAACAAAAAAAA
3	Q8T5H7_ANOGA	305	325	11.8547	8.77e-06	0.0648	AATCCAGAGCAGCAAAAAAAC
3	Q8T5G4_ANOGA	668	688	12.1524	7.71e-06	0.0639	CCTGTACATGAAAAAAAAAAA
3	Q8STG5_ANOGA	149	129	15.5265	1.58e-06	0.0387	TAATTTATTAAAAAAAAAAAA
3	Q8I949_ANOGA	679	659	13.0455	5.19e-06	0.0568	TCATCAAAACACAAAAATAAA
3	Q86QH5_ANOGA	971	991	19.7937	1.39e-07	0.0233	CAACAACAGCAACAAAAAAAA
3	Q86MA9_ANOGA	701	721	13.3432	4.54e-06	0.0545	ACACACAATCAACAACAAAAA
3	Q86GB2_ANOGA	1149	1169	20.5876	8.28e-08	0.022	CAACCAAAAAAAAAAAAAAAT
3	Q7Z015_ANOGA	558	538	17.1143	6.81e-07	0.0314	ACACAAACGCACCAAAAATAA
3	Q7YW85_ANOGA	39	59	13.4425	4.33e-06	0.0536	ACACCGAAGATAAAATAAAAA
3	Q7YW63_ANOGA	130	110	11.7554	9.15e-06	0.0659	ATACCGACACAAACAGAAAAT
3	Q7PUI7_ANOGA	180	160	15.6257	1.5e-06	0.0382	TTACAAAATTAAAAAAAAAAA
3	Q7KQ93_ANOGA	283	303	15.8242	1.36e-06	0.0372	ATATCTAACAAACAAAAAAAC
3	Q6Y8G3_ANOGA	557	537	12.0531	8.05e-06	0.0641	ATACTGAAAAAATAAACAAGA
3	Q6WLH6_ANOGA	138	118	12.3508	7.07e-06	0.0616	ATTGTTAAAAAATAAAAATAA
3	Q6WLH5_ANOGA	523	543	12.9463	5.43e-06	0.0579	CATTCAAAGCGATAAGAAGAA
3	Q6VVH1_ANOGA	536	516	16.8166	8.01e-07	0.0327	TCACTTAAACACTCAAAAAAT
3	Q6VVG6_ANOGA	352	372	13.6409	3.95e-06	0.052	ATACAAAACAGAAAAAAAAAT
3	Q6VVG4_ANOGA	536	516	19.496	1.67e-07	0.0241	TCACTTAAACACTAAAAAAAT
3	Q6VQR6_ANOGA	325	345	16.1219	1.16e-06	0.0358	CTATTTAAAAAAAAAACAAAA
3	Q6VPN3_ANOGA	314	294	11.9539	8.4e-06	0.0641	CTATCGAATAGAAAAATAACA
3	Q6VAX9_ANOGA	489	509	12.7478	5.93e-06	0.059	TTTTCCATTTAATAAAAAAAA
3	Q6TEC7_ANOGA	873	893	11.6562	9.54e-06	0.0673	ACATAAATACAACACAAAAAT
3	Q6PUD0_ANOGA	820	800	14.931	2.13e-06	0.0428	ACACACAAACACACAAAAAGA
3	Q6PUC9_ANOGA	594	574	16.1219	1.16e-06	0.0358	CCACCACACCAGAAAAAAAAC
3	Q6PUB9_ANOGA	189	169	17.1143	6.81e-07	0.0314	CAACAACAGCAACCAAAAAAA
3	Q6PUB5_ANOGA	945	925	14.8318	2.24e-06	0.0438	ACTTATAATTAAAAAAAAACA
3	Q6JEK5_ANOGA	394	414	16.3204	1.05e-06	0.0343	ACACAGCATCAACAAAAACAA
3	Q6H8Z4_ANOGA	1070	1090	12.3508	7.07e-06	0.0616	TCACAAACATAATCAAAATAA
3	Q693N7_ANOGA	428	408	22.1754	2.71e-08	0.0178	ACAGCCAAAGAATAAAAAAAA
3	Q693N6_ANOGA	816	836	13.7402	3.77e-06	0.0514	CAAGCAAACAAGCAAAAAACA
3	Q66T35_ANOGA	311	291	15.328	1.75e-06	0.0403	CCTGTAAAAAAAAAAAAATAA
3	Q66T28_ANOGA	1145	1125	21.6793	3.89e-08	0.0195	AAACAGAAGAAAAAAAAAAAA
3	Q66T26_ANOGA	1145	1125	21.6793	3.89e-08	0.0195	AAACAGAAGAAAAAAAAAAAA
3	Q5XXR5_ANOGA	852	872	14.5341	2.59e-06	0.0454	ACTGCCACAAGAAAAAAAAAA
3	Q5XXR4_ANOGA	828	848	14.5341	2.59e-06	0.0454	ACTGCCACAAGAAAAAAAAAA
3	Q5XNU4_ANOGA	104	84	19.1983	2.02e-07	0.0255	TAACAAAAAAAAAAAAAAAAA
3	Q5XNU2_ANOGA	310	290	15.328	1.75e-06	0.0403	AAAGTTAAAAAAAAAATAAAA
3	Q5XM75_ANOGA	665	645	14.2364	2.98e-06	0.0474	AAAGAAAATCAAACAAAACAA
3	Q5XM67_ANOGA	865	845	18.4044	3.25e-07	0.0273	TCACTGAAGCAATAAAAACGA
3	Q5XM66_ANOGA	708	728	17.6105	5.16e-07	0.0296	CAATTTAATAAATAAAAACAA
3	Q5XM64_ANOGA	274	294	15.6257	1.5e-06	0.0382	ACTTCAGAGAAAAAAAAAACT
3	Q5XM58_ANOGA	382	362	14.3356	2.85e-06	0.0464	ACAGTAAAACAGTCAAAACAT
3	Q5XLG9_ANOGA	706	726	12.2516	7.38e-06	0.0628	TTACACAAAAAATAAATAAAC
3	Q5XLG8_ANOGA	706	726	12.2516	7.38e-06	0.0628	TTACACAAAAAATAAATAAAC
3	Q5UEB9_ANOGA	123	143	12.847	5.68e-06	0.0585	CTTTAAAAACATAAAAAAATA
3	Q5UEB7_ANOGA	268	288	13.5417	4.14e-06	0.0531	CTATAGAATAAATAATAATAA
3	Q5UEB5_ANOGA	527	547	12.5493	6.48e-06	0.0604	ACATCGGATGAATAAAAAATC
3	Q5S3Q1_ANOGA	852	872	14.5341	2.59e-06	0.0454	ACTGCCACAAGAAAAAAAAAA
3	Q5S3Q0_ANOGA	852	872	14.5341	2.59e-06	0.0454	ACTGCCACAAGAAAAAAAAAA
3	Q5RLT9_ANOGA	658	678	14.931	2.13e-06	0.0428	AAACAAAAACGAAAAACAAAA
3	Q5PTD7_ANOGA	849	869	12.3508	7.07e-06	0.0616	TCATCCAAGCAACAACAACAA
3	Q52P92_ANOGA	579	599	12.5493	6.48e-06	0.0604	GCAGCAAATAAGAAAAAAAAA
3	Q52P91_ANOGA	970	990	13.4425	4.33e-06	0.0536	ATACCAAACCAAACAAAACCA
3	Q52P89_ANOGA	194	174	11.8547	8.77e-06	0.0648	TAATAAAAATAATAAATAATA
3	Q4ZJA5_ANOGA	639	659	18.7021	2.73e-07	0.0273	CCACAAATACAGTCAAAAACA
3	Q4U3Y5_ANOGA	74	94	14.7326	2.35e-06	0.0444	CAATCAAAACAGAAAAAAATC
3	Q4JSB7_ANOGA	24	44	11.5569	9.95e-06	0.0681	AACTAAAAGCAATAAACAAAA
3	Q4JSB0_ANOGA	553	533	17.809	4.6e-07	0.029	ATACATAATCAATAAATAAAT
3	Q3ZDP1_ANOGA	1126	1106	19.0991	2.15e-07	0.0255	AAAGCAAAGAAAAAAAAAACA
3	Q3B723_ANOGA	1065	1085	23.3663	1.11e-08	0.0131	TCAGACAAGCAAAAAAAAAAA
3	Q3B721_ANOGA	1065	1085	23.3663	1.11e-08	0.0131	TCAGACAAGCAAAAAAAAAAA
3	Q3B720_ANOGA	1065	1085	23.3663	1.11e-08	0.0131	TCAGACAAGCAAAAAAAAAAA
3	Q3B719_ANOGA	1065	1085	23.3663	1.11e-08	0.0131	TCAGACAAGCAAAAAAAAAAA
3	Q2PHG8_ANOGA	466	486	12.2516	7.38e-06	0.0628	ATATCAAAAAGCCCAAAAAAA
3	Q2MKK4_ANOGA	969	989	13.1448	4.96e-06	0.0558	AAACAAAACAACAAAAAAACA
3	Q2EQ05_ANOGA	322	302	14.1371	3.13e-06	0.0481	CCTGAAATTCATTAAAAAATA
3	Q1A1Y5_ANOGA	627	607	13.3432	4.54e-06	0.0545	TCACTTAACCAAAAATTAAAT
3	Q17037_ANOGA	836	816	12.6486	6.2e-06	0.0598	TTACCAAACCAGACAAAAACA
3	Q0QW08_ANOGA	652	672	13.8394	3.6e-06	0.0507	ACAGCAACACAAACAACAACA
3	Q005M0_ANOGA	479	499	12.1524	7.71e-06	0.0639	CCACCAAACAAAAAAAGAATA
3	PPO8	31	11	11.9539	8.4e-06	0.0641	ATATAAAAGAGAACAAAAGAA
3	PPO7	218	238	15.8242	1.36e-06	0.0372	ACTTACAATAAAAAAAAAATA
3	PPO4	411	431	15.328	1.75e-06	0.0403	ATTGTTAAAAAAAAAAAAAAA
3	PGRPLB	655	635	21.3815	4.83e-08	0.0195	ACACAAACAAAACAAAAAAAA
3	PERC_ANOGA	348	328	16.7173	8.45e-07	0.0327	TTATCCCTGCAAAAAAAAAAA
3	PE1_ANOGA	221	201	13.1448	4.96e-06	0.0558	TAATAAAATCGACCAAAAAAA
3	P90677_ANOGA	179	199	18.3052	3.45e-07	0.0273	TCATCAATGAAATAAACAACA
3	P90675_ANOGA	10	30	12.6486	6.2e-06	0.0598	ACACATCAACAACAAATACAT
3	OBP53	130	110	11.7554	9.15e-06	0.0659	ATACCGACACAAACAGAAAAT
3	OBP41	138	158	11.8547	8.77e-06	0.0648	TCTTGAAAACGATAAAAAAAA
3	OBP37	211	191	16.2211	1.1e-06	0.0352	ACGTAAATGAAATAAAAAAAA
3	OBP35	435	455	13.9387	3.44e-06	0.0496	ACACTTGGGCAAAAAAAAAAA
3	OBP22	689	709	15.2288	1.83e-06	0.0408	ATTTAAAAAAAAACAAAAAAA
3	OBP12	489	469	14.5341	2.59e-06	0.0454	AAATCAAAACAATAAGCAAAT
3	O97407_ANOGA	360	380	13.3432	4.54e-06	0.0545	ACTTAAATACAATAAACAATT
3	O76759_ANOGA	815	835	13.6409	3.95e-06	0.052	AAACTTGAGAAAAAAAAAAAC
3	O76758_ANOGA	815	835	13.6409	3.95e-06	0.052	AAACTTGAGAAAAAAAAAAAC
3	O61516_ANOGA	866	846	15.4272	1.66e-06	0.0397	CCATCGAATCGATAAGTAAAT
3	O17491_ANOGA	269	289	12.4501	6.77e-06	0.0611	ACATTTCAGCGATAATAATAA
3	NPF	727	747	15.2288	1.83e-06	0.0408	CCTCCTAAATAATAAAAAGCA
3	MMSA_ANOGA	1136	1116	12.7478	5.93e-06	0.059	CAATCGAAATATTAAACAAAA
3	INR	1024	1004	13.5417	4.14e-06	0.0531	TCTTCCACGCAACAATAAACA
3	IGL1	240	220	12.4501	6.77e-06	0.0611	AAATAAAAATAAAAAAAAATT
3	IAP4	178	158	12.3508	7.07e-06	0.0616	TTATCTAAAAAATAAAGAAAA
3	H2B_ANOGA	52	72	21.1831	5.51e-08	0.0198	ACACAAAAAAAAAAAAAACAA
3	GSTT2	1169	1149	15.4272	1.66e-06	0.0397	AAATTAAAAAAAAAAAAAAGA
3	GSTMIC3	437	417	12.4501	6.77e-06	0.0611	CCTGAAATGCAATCATAACAT
3	GSTMIC2	309	289	13.6409	3.95e-06	0.052	ACAGTTTTGAAATAAAAAAAA
3	GSTE3	502	522	16.7173	8.45e-07	0.0327	AAATAAAAAAAATCAATAAAA
3	GSTD7	982	962	13.244	4.74e-06	0.0554	CCTGCAAATCAAAACAAAAAA
3	GSTD6	90	110	15.1295	1.93e-06	0.0413	CAAGTAAACCAAAAAAAAGAA
3	GSTD3	605	625	13.7402	3.77e-06	0.0514	TATCCAACGAAAAAAAAAACA
3	GSTd1-6	853	833	15.8242	1.36e-06	0.0372	TCTTTGAAACAAAAAAAAAAC
3	GSTd1-5	853	833	15.8242	1.36e-06	0.0372	TCTTTGAAACAAAAAAAAAAC
3	GSTd1-4	853	833	15.8242	1.36e-06	0.0372	TCTTTGAAACAAAAAAAAAAC
3	GSTd1-3	853	833	15.8242	1.36e-06	0.0372	TCTTTGAAACAAAAAAAAAAC
3	GST_ANOGA	703	723	12.4501	6.77e-06	0.0611	TCAGAAACGAAACAAAAACAC
3	GPRVPR2	511	531	14.0379	3.28e-06	0.049	CAACAACAACAACAAAAAGAA
3	GPRSMO	924	904	15.5265	1.58e-06	0.0387	CTAGCTAAACGATCAAAACAA
3	GPROR71	444	424	14.2364	2.98e-06	0.0474	ATATTAAAACAAACAAAATAA
3	GPROR66	564	544	14.0379	3.28e-06	0.049	ACAGCTATGTACTAAATAATA
3	GPROR59	327	347	19.1983	2.02e-07	0.0255	AAATAAAACCAATAATAAAAA
3	GPROR54	194	214	11.9539	8.4e-06	0.0641	AAAGAAAAAAAACAAACAAAT
3	GPROR45	50	70	12.7478	5.93e-06	0.059	GCAGTAAAACAGAAAAAAAAA
3	GPROR44	636	656	17.2135	6.45e-07	0.0307	ACATCCAAAAACAAAAAAAAC
3	GPROR42	739	759	14.8318	2.24e-06	0.0438	ACTCAAAAGCAATAAATATGA
3	GPROR41	255	275	12.4501	6.77e-06	0.0611	AATCTAAAAAAAAAAAAAGAA
3	GPROR40	304	324	15.6257	1.5e-06	0.0382	ACAGATAACAAAACAAAAATA
3	GPROR35	135	115	13.4425	4.33e-06	0.0536	AAACAAAACAAAACAAAACAA
3	GPROR30	196	216	18.5036	3.07e-07	0.0273	TTAGTAAACCAATAAAAAAAA
3	GPROR14	624	644	12.7478	5.93e-06	0.059	AATCTGACACAAAAAATAAAA
3	GPROR1	276	296	17.7097	4.87e-07	0.029	CCACAAAAGAAAAAAAAACTT
3	GPROPDR	160	180	19.2975	1.89e-07	0.0253	CCACCGATTCGAACAAAAAAA
3	GPROP11	499	519	13.6409	3.95e-06	0.052	CCACAGCACTAATAAACAAAA
3	GPRNNA21	597	577	14.1371	3.13e-06	0.0481	ACAGCTGTGAAATAAGAAGAA
3	GPRMTHL5	332	352	16.9158	7.58e-07	0.0319	CTTTCAAAAAAAAAAAAAACA
3	GPRMGL1	307	327	17.0151	7.18e-07	0.0317	ACACACACCAAAAAAAAAAAT
3	GPRMAC1	798	778	13.8394	3.6e-06	0.0507	ACAGACAACAGCAAAAAAAAA
3	GPRLKK	131	151	14.5341	2.59e-06	0.0454	ACTGTTGTGAAATCAAAAAAA
3	GPRGRP2	839	859	12.7478	5.93e-06	0.059	CCACAGATGCAATAAATCAAT
3	GPRgr9j	141	161	17.0151	7.18e-07	0.0317	ACAGTAAACCAAAAAATAAAT
3	GPRgr9a	82	62	13.7402	3.77e-06	0.0514	CAACAGAAAAAATAAACATAA
3	GPRGR56a	724	744	12.4501	6.77e-06	0.0611	CAAGCGCTGAAAAAAAAAGAA
3	GPRGR54	86	66	16.5189	9.4e-07	0.0336	ACAGTGAAAGAAAAAAAAAAT
3	GPRGR49b	861	841	12.9463	5.43e-06	0.0579	CCTCAGAAATAATAATCAAAA
3	GPRgr37b	688	668	12.0531	8.05e-06	0.0641	CGATAGAAGAAAAAAAAAAGA
3	GPRgr37a	314	294	11.9539	8.4e-06	0.0641	TCATTGAAAAAAACAAAACCA
3	GPRGR35	736	756	13.4425	4.33e-06	0.0536	CAAGCAAAACAAAACAAAAAA
3	GPRGR27	532	512	17.412	5.76e-07	0.0299	ACACCAAAAAAATATAAAAAA
3	GPRGR25	187	167	18.9006	2.42e-07	0.0268	TTATCGAATCGATAAAAAAAA
3	GPRGR20	678	698	16.9158	7.58e-07	0.0319	CTAGAAAAGCGAAAAAAAACA
3	GPRGR18	452	472	19.7937	1.39e-07	0.0233	AAATCAACGAACTAAAAAAAA
3	GPRGR16	304	284	11.5569	9.95e-06	0.0681	CAATAAGTAAAACAAAAATAA
3	GPRGR15	407	387	19.496	1.67e-07	0.0241	ACATAGAAAAAATCAAAAACA
3	GPRGPH	946	926	22.5724	2.03e-08	0.0153	AAAGCAAAACAAAAAAAAAAA
3	GPRFZ1B	326	346	20.0914	1.15e-07	0.0233	TCATAAAACCAACAAAAAAAT
3	GPRDOP1	452	472	12.1524	7.71e-06	0.0639	TCACCAAAACAAAAACAAAAC
3	GPRDIH1	621	641	12.0531	8.05e-06	0.0641	TCGTCAAAAAAGAAAAAAAAA
3	GPR5HT1B	982	962	14.0379	3.28e-06	0.049	ACACACAAACAGAAAAAAAGC
3	GALE8	281	261	15.2288	1.83e-06	0.0408	ACATAAAAAAAACAAACAAAC
3	GALE1	276	256	13.1448	4.96e-06	0.0558	CCTGCAAAAAAATAAATATTA
3	CYP6Z1	580	600	12.6486	6.2e-06	0.0598	ACTTCTAAACAATCATCAACA
3	CTR1_ANOGA	437	457	15.725	1.43e-06	0.0377	ACATAGACGAACAAAACAAAA
3	CTLSE1	255	235	12.1524	7.71e-06	0.0639	AAACAAATGTGAACAAAAAAA
3	CTLMA6	798	778	14.4349	2.71e-06	0.046	TCATTCAACAAAAAAAAATAA
3	CTLMA2	600	620	16.5189	9.4e-07	0.0336	CCATTAATAAAATAAAAAATC
3	CTLGA2	319	339	13.3432	4.54e-06	0.0545	TAATCGATGAATAAAAAAAAT
3	CTL3	224	204	17.7097	4.87e-07	0.029	TTTTCAAAAAAAAAAAAAAAA
3	CPTC2	797	817	20.3892	9.44e-08	0.0233	CAACCAAAATAAAAAAAAAAA
3	CPR99	430	450	14.931	2.13e-06	0.0428	CAACAGAAATAAAAATAAAAA
3	CPR95	533	553	14.6333	2.46e-06	0.0453	AAATAAAATAAATAAACAAAT
3	CPR93	434	454	12.1524	7.71e-06	0.0639	ACAGAAAATAAAAATAAAAAA
3	CPR91	603	623	12.4501	6.77e-06	0.0611	CCACCAAAACAGTCCAAAAAT
3	CPR89	367	387	11.7554	9.15e-06	0.0659	ACATATATGCAACAATAATTT
3	CPR88	109	129	13.3432	4.54e-06	0.0545	ACATAGATAGAACAATAAAAT
3	CPR86	600	620	12.5493	6.48e-06	0.0604	AATGAAAACTAAAAAAAAAAA
3	CPR84	923	943	12.7478	5.93e-06	0.059	AAATCAAAAAACAAATTAAAA
3	CPR79	976	956	15.6257	1.5e-06	0.0382	AAACTCAAACAATCAAAAACA
3	CPR78	13	33	11.9539	8.4e-06	0.0641	CAATCAAAATAATAAAATAAA
3	CPR77	797	817	21.7785	3.63e-08	0.0195	ACACCAAACAAAACAAAAAAA
3	CPR75	703	683	12.3508	7.07e-06	0.0616	CAAGCAATATAATAAACAAAT
3	CPR71	244	224	19.3968	1.78e-07	0.0248	ACACACACACAAAAAAAAACA
3	CPR67	381	361	17.7097	4.87e-07	0.029	CAACAACACCAAAAAAAAAAA
3	CPR65	213	193	12.3508	7.07e-06	0.0616	CCAGTGAAGCATAAAACATAA
3	CPR62	432	412	12.7478	5.93e-06	0.059	CTTCTCAAATAACAAAAAAAA
3	CPR59	57	37	12.847	5.68e-06	0.0585	CAATAGCAACAGCAAAAAAAT
3	CPR58	404	384	12.3508	7.07e-06	0.0616	CAATTAATGCATACAATAAAA
3	CPR54	330	310	12.6486	6.2e-06	0.0598	TTATCAAATCAACCAATAAAT
3	CPR53	96	76	13.1448	4.96e-06	0.0558	AAACAAAAACAAAAAATAAGT
3	CPR52	1069	1049	12.3508	7.07e-06	0.0616	CCTTATGATAGAAAAAAAAAT
3	CPR45	962	982	13.5417	4.14e-06	0.0531	ACATCCAACTAATAAACAAAC
3	CPR41	962	982	13.5417	4.14e-06	0.0531	ACATCCAACTAATAAACAAAC
3	CPR39	476	496	14.3356	2.85e-06	0.0464	CTTTATAAGCAAAAAGAAATA
3	CPR38	717	737	18.1067	3.88e-07	0.0283	TATTCTAAACAATAAATAAAA
3	CPR35	320	300	18.3052	3.45e-07	0.0273	ATATAAATACAATAAGAAAAA
3	CPR34	344	364	12.3508	7.07e-06	0.0616	CCAGTGAAGCATAAAACATAA
3	CPR33	348	368	14.7326	2.35e-06	0.0444	AAATTAATTGAAAAAAAAAAA
3	CPR32	671	691	18.4044	3.25e-07	0.0273	ACACCCAAAAAAAAAATAACA
3	CPR30	1150	1130	11.5569	9.95e-06	0.0681	CTTCAGGTGCAAACAAAAAAT
3	CPR3	596	616	15.4272	1.66e-06	0.0397	ACACAGAATAAATCAATAATA
3	CPR26	432	412	13.6409	3.95e-06	0.052	ACAGAGAACAAGCAAAAAAAC
3	CPR15	778	798	14.4349	2.71e-06	0.046	CCTTCTACCGAGCAAAAAAAA
3	CPR147	117	137	16.4196	9.91e-07	0.0341	AAATTAAAAAAAAAAAAAACA
3	CPR144	738	758	17.0151	7.18e-07	0.0317	CAACTAATGCAATAAGAAAAT
3	CPR142	127	107	11.9539	8.4e-06	0.0641	ACTGTCCAAAAATAAATAAAA
3	CPR137	296	276	12.2516	7.38e-06	0.0628	ATTCACGAGCAAAAAACAAAA
3	CPR134	1112	1092	13.0455	5.19e-06	0.0568	CAAGAGAAAGAAAAAAAAAAC
3	CPR133	256	236	21.3815	4.83e-08	0.0195	ACACAGCAACAAAAAAAAAAA
3	CPR130	839	859	17.3128	6.1e-07	0.0299	ACAGCGAAAGAAAAAAAAAAC
3	CPR127	61	81	14.5341	2.59e-06	0.0454	CTATACGAACAAAAAAAAAAC
3	CPR123	805	825	11.5569	9.95e-06	0.0681	CCTTTGGAAAGAAAAAAAAAT
3	CPR114	34	14	11.7554	9.15e-06	0.0659	CCATAAAAAAAAAAATAAGTT
3	CPR113	22	42	14.8318	2.24e-06	0.0438	TCACTAAATGAACCAAAAAAA
3	CPR111	55	75	11.8547	8.77e-06	0.0648	TAATTCAATAAATAAATAAAT
3	CPR110	385	365	13.7402	3.77e-06	0.0514	AAATCGAACAGCAAAAAAAAA
3	CPR108	22	2	12.7478	5.93e-06	0.059	AAATCAAAAAACAAATTAAAA
3	CPR105	757	777	12.5493	6.48e-06	0.0604	AAAGCTATGCAAAAAAAAGTT
3	CPR104	471	491	12.6486	6.2e-06	0.0598	CCATAAAAAAACACATAAATA
3	CPR100	92	112	18.3052	3.45e-07	0.0273	TCATAAACGAAATAAATAAAT
3	CPLC8	577	557	15.328	1.75e-06	0.0403	ACACACAACAACAAAAAACAA
3	CPLC5	558	578	13.244	4.74e-06	0.0554	CCATTGGCGCAACAAATAGAA
3	CPLC4	239	259	14.1371	3.13e-06	0.0481	CAACAACAACAACAAAAAAAC
3	CPLC16	415	395	17.0151	7.18e-07	0.0317	CCTGTCAAAAAATAAATAAAA
3	CPLC10	379	399	20.7861	7.23e-08	0.0207	CAAGCTAAAAAACAAAAAAAA
3	CPFL7	290	270	11.7554	9.15e-06	0.0659	AATGAAACCCAAAAAATAAAA
3	CPFL3	290	270	11.7554	9.15e-06	0.0659	AATGAAACCCAAAAAATAAAA
3	CPF3	296	316	11.7554	9.15e-06	0.0659	ATTTAAAAAAAATAATAAAGA
3	CLIPD2	935	955	13.8394	3.6e-06	0.0507	ACATCAACAAAAACAATAAAC
3	CLIPC3	210	230	12.4501	6.77e-06	0.0611	AACCCAATAAAATAAAAAAAA
3	CLIPC2	953	973	11.5569	9.95e-06	0.0681	ACGGAAGTGAAATAAAAAAAA
3	CLIPB7	578	598	16.0227	1.22e-06	0.0362	CAACAGACAAAAACAAAAAAA
3	CLIPB5	282	262	18.2059	3.66e-07	0.0275	AAACAAAAATAAAAAAAAAAA
3	CLIPB12	469	489	13.7402	3.77e-06	0.0514	ATTTATCACAAATAAAAAAAA
3	CLIPA3	947	927	13.244	4.74e-06	0.0554	AAAGAAAAGCGTTAAAAACAA
3	CEC2	437	417	12.9463	5.43e-06	0.0579	TTTTAAAATAAAAAAAAAAAT
3	CASPS9	1070	1090	12.847	5.68e-06	0.0585	AATGATATGAAACAAATAAAA
3	CASPS8	567	547	15.2288	1.83e-06	0.0408	ACTTACAAACAAAAATAACAA
3	CASPS6	374	394	17.5112	5.45e-07	0.0299	ACACAAAATAAATAAACAACA
3	CASPS2	467	447	16.1219	1.16e-06	0.0358	ACATCAAAATGATAAATAAAT
3	CASPS13	93	113	15.8242	1.36e-06	0.0372	AAATCGGTAAAGTAAAAAAAA
3	CASPS12	1070	1090	12.847	5.68e-06	0.0585	AATGATATGAAACAAATAAAA
3	CASPS10	585	565	16.3204	1.05e-06	0.0343	AAATTAAAAAAAAAAAAACAA
3	CASPL1	1009	1029	11.8547	8.77e-06	0.0648	AAATGTAAACAAACAAAAAAA
3	CACT	810	790	14.1371	3.13e-06	0.0481	ACACACAAGAAATAATTAACT
3	ATN	866	846	11.7554	9.15e-06	0.0659	CAACCTCTACAATAATTAAAT
3	AST1	916	896	12.847	5.68e-06	0.0585	ACATAGAAGAATTAAAGAAAA
3	ARM_ANOGA	974	954	12.7478	5.93e-06	0.059	ACACTGCAAGAAAAAAAACAA
3	ANXB9	941	921	16.4196	9.91e-07	0.0341	TCTGTAAAGAAGAAAAAAAAA
3	ANXB10B	572	592	12.7478	5.93e-06	0.059	TCAAAAAAGAATTAAAAAAAA
3	AGAP012929	1115	1135	13.8394	3.6e-06	0.0507	AAATTAAATAAATAAATAATA
3	AGAP012926	409	389	14.8318	2.24e-06	0.0438	CCATCGAAACAAAAACAACAA
3	AGAP012904	1126	1146	12.847	5.68e-06	0.0585	ACAGAAAAAAGAACAAAAAGA
3	AGAP012886	592	612	12.5493	6.48e-06	0.0604	ACAGCGATCGACTAAAAATAA
3	AGAP012879	726	706	13.0455	5.19e-06	0.0568	AAAGTTAAAAAATAAACAAAT
3	AGAP012859	877	857	20.0914	1.15e-07	0.0233	CCATCTAAAAACAAATAAAAA
3	AGAP012796	495	475	13.0455	5.19e-06	0.0568	TTATTGATAAAAAAAATAAAA
3	AGAP012786	396	416	14.5341	2.59e-06	0.0454	AAAGCAACGAACAAAAAAAAT
3	AGAP012785	761	781	11.8547	8.77e-06	0.0648	TAATACAAGAAAAAAAAACAC
3	AGAP012783	380	400	13.1448	4.96e-06	0.0558	CCTCAACCAAAAACAAAAAAA
3	AGAP012782	1196	1176	12.847	5.68e-06	0.0585	AAATATAAATAATAAAAATAT
3	AGAP012762	290	270	11.8547	8.77e-06	0.0648	CCATAAATGAAAACAACACCA
3	AGAP012752	323	303	11.8547	8.77e-06	0.0648	CCATAAATGAAAACAACACCA
3	AGAP012747	701	721	13.0455	5.19e-06	0.0568	AAAGCTGTAAAATAAAAATAA
3	AGAP012744	930	950	15.5265	1.58e-06	0.0387	TCATACATAAAAAAAAAATAA
3	AGAP012740	975	955	13.3432	4.54e-06	0.0545	AAATTGAAAAATTAAATAAAA
3	AGAP012737	557	537	19.7937	1.39e-07	0.0233	TCATAGAAACAAAAAACAAAA
3	AGAP012732	843	863	14.0379	3.28e-06	0.049	TTTTCCACAAAAAAAAAAAAA
3	AGAP012723	560	540	12.0531	8.05e-06	0.0641	CAACCAATCCAATCAAAATGA
3	AGAP012721	414	434	18.4044	3.25e-07	0.0273	CCATTACTGCAAAAAAAAACA
3	AGAP012720	617	597	13.244	4.74e-06	0.0554	ACATAAAAAGAAAAAAAACCT
3	AGAP012713	679	699	11.7554	9.15e-06	0.0659	CTAGAAAAGCGAAAAAAAAGC
3	AGAP012706	371	351	15.5265	1.58e-06	0.0387	ATTCAAAAACAACAAAAAATA
3	AGAP012701	723	743	18.1067	3.88e-07	0.0283	CCTGCGAAGGAATAAAAAGAA
3	AGAP012700	366	346	11.8547	8.77e-06	0.0648	CCATAAATGAAAACAACACCA
3	AGAP012699	68	48	17.2135	6.45e-07	0.0307	AAATTGGTGAAATAAAAAAAA
3	AGAP012692	666	686	11.5569	9.95e-06	0.0681	AAATTTAAAAACCAAAAAAGA
3	AGAP012688	62	82	11.6562	9.54e-06	0.0673	TTATTAAAACAGTCAAAATAA
3	AGAP012684	518	498	12.2516	7.38e-06	0.0628	AAATACATCAATAAAAAAAAA
3	AGAP012682	792	812	12.0531	8.05e-06	0.0641	AAACTAATTCAAACAAAAAGA
3	AGAP012657	104	124	12.7478	5.93e-06	0.059	CCAGCCAATAAGAAAGAAATA
3	AGAP012651	156	176	17.2135	6.45e-07	0.0307	CTTCCAAATAAATAAAAAATA
3	AGAP012636	653	673	12.1524	7.71e-06	0.0639	CCAGCAAAGCAGCAACAAATA
3	AGAP012634	689	709	12.1524	7.71e-06	0.0639	TCATCTATGAAGAAAAAAAAG
3	AGAP012633	154	134	12.847	5.68e-06	0.0585	ACATAAAATTAATAAATACTA
3	AGAP012631	406	386	12.3508	7.07e-06	0.0616	ACATCGACACAAACACAAAAA
3	AGAP012627	236	216	17.5112	5.45e-07	0.0299	ACACACACAAAAAAAAAACAA
3	AGAP012626	829	809	11.9539	8.4e-06	0.0641	TCTTCAGCAAACCAAAAAAAA
3	AGAP012618	307	287	11.6562	9.54e-06	0.0673	TCACCAGAAGATTAAAAAAAC
3	AGAP012615	796	776	13.0455	5.19e-06	0.0568	ACACAATTACAATAATAAAAA
3	AGAP012613	975	955	13.3432	4.54e-06	0.0545	AAATTGAAAAATTAAATAAAA
3	AGAP012603	154	134	12.847	5.68e-06	0.0585	ACATAAAATTAATAAATACTA
3	AGAP012600	904	924	17.9082	4.34e-07	0.0289	AAATAAATACAAAAAAAAACA
3	AGAP012597	765	745	13.5417	4.14e-06	0.0531	TCACACAAACACAAAACAAAT
3	AGAP012596	852	872	13.4425	4.33e-06	0.0536	AAACAAGAGCACAAAACAAAA
3	AGAP012593	856	836	12.0531	8.05e-06	0.0641	ATTCAAACTTAAAAAAAAAAA
3	AGAP012592	435	415	14.0379	3.28e-06	0.049	ACATACATATACTAAAAAATA
3	AGAP012587	588	608	12.4501	6.77e-06	0.0611	CTATCAACCTGATAAAAAAAT
3	AGAP012582	644	624	19.3968	1.78e-07	0.0248	ACAGTTCAACAAAAAAAAAAA
3	AGAP012580	1099	1079	11.5569	9.95e-06	0.0681	AAATTTCATAATTAAAAAAAA
3	AGAP012579	27	7	11.5569	9.95e-06	0.0681	AAATTTCATAATTAAAAAAAA
3	AGAP012571	978	958	11.9539	8.4e-06	0.0641	AAATTCACACACACAAAAAAA
3	AGAP012556	340	320	12.4501	6.77e-06	0.0611	AAATTAATACATCAAAAAAAT
3	AGAP012554	711	691	15.2288	1.83e-06	0.0408	ACACATAAAAACTAAAAAGTA
3	AGAP012549	26	46	14.5341	2.59e-06	0.0454	AAACCTAAAAAACCAAAAAGA
3	AGAP012548	6	26	15.725	1.43e-06	0.0377	ACATTTAAACAAAAAATACCA
3	AGAP012545	561	541	11.5569	9.95e-06	0.0681	AAATCAAAAAAGTAAAAAAAG
3	AGAP012542	134	114	16.3204	1.05e-06	0.0343	AAATATAAGCAATAATAAATT
3	AGAP012532	404	384	11.8547	8.77e-06	0.0648	TGATCTGTTCAATAAAAAAAA
3	AGAP012519	441	421	14.1371	3.13e-06	0.0481	TCACAAATCAAACCAAAAAAT
3	AGAP012518	720	700	11.5569	9.95e-06	0.0681	TCAGTGATCTAATAAAAAAAC
3	AGAP012506	221	201	11.5569	9.95e-06	0.0681	CATTTAATGTAAAAAAAAATA
3	AGAP012504	637	617	14.1371	3.13e-06	0.0481	ACATACCACAAAAAAAAACAA
3	AGAP012502	269	289	15.0303	2.03e-06	0.0421	CCTCTCAAACACAAATAAAAA
3	AGAP012501	336	316	13.1448	4.96e-06	0.0558	ATACATAATGGATAAAAAAAT
3	AGAP012487	471	451	14.2364	2.98e-06	0.0474	CTTTCTGAATAAAAAAAAAAA
3	AGAP012484	898	878	14.0379	3.28e-06	0.049	ATTTTAAAACAAAAAAAATAA
3	AGAP012483	290	270	11.8547	8.77e-06	0.0648	CCATAAATGAAAACAACACCA
3	AGAP012475	489	469	12.5493	6.48e-06	0.0604	ACATAAATTTAAAAAAAATAT
3	AGAP012474	659	639	12.3508	7.07e-06	0.0616	TAACAAACCAAACAAAAAAAT
3	AGAP012471	399	419	14.1371	3.13e-06	0.0481	AAATATAAAGAAAAAACAAAA
3	AGAP012469	643	663	12.3508	7.07e-06	0.0616	ATATAAAAAAAATAAAATAAA
3	AGAP012467	806	826	13.3432	4.54e-06	0.0545	CAATAAAAGGGCTAAAAAAAT
3	AGAP012464	963	983	17.5112	5.45e-07	0.0299	AAATTCATGCAGAAAAAAAAA
3	AGAP012463	867	887	11.5569	9.95e-06	0.0681	CTACCAGAAGAAAAAAAAATT
3	AGAP012458	171	191	16.9158	7.58e-07	0.0319	AAACAAAAACAATCAAAATAA
3	AGAP012457	420	440	12.7478	5.93e-06	0.059	ACACAAGAGCGATAAAAAGCT
3	AGAP012452	674	694	14.0379	3.28e-06	0.049	ACATAACATAAATAATAAACA
3	AGAP012444	132	112	17.5112	5.45e-07	0.0299	CCACAACAACAACAAAAATAA
3	AGAP012435	886	866	11.5569	9.95e-06	0.0681	ACTCCTGAATAAAAAAAAACT
3	AGAP012432	1056	1036	16.7173	8.45e-07	0.0327	CTATAAAACCAAAAAATAAAT
3	AGAP012430	243	263	12.4501	6.77e-06	0.0611	AAATAAATAAAAAAATAAATA
3	AGAP012429	606	586	13.7402	3.77e-06	0.0514	AATTATAAAAAACAAAAAATA
3	AGAP012423	215	235	14.931	2.13e-06	0.0428	CAATCGCAGCAACAAAAACAT
3	AGAP012419	768	788	16.7173	8.45e-07	0.0327	AAAGATAAACAATCAAAACAA
3	AGAP012418	909	889	11.9539	8.4e-06	0.0641	ACAGCTAAATAAAAAAAGAAA
3	AGAP012417	180	160	13.1448	4.96e-06	0.0558	TTTTACGAGAAAAAAAAAAAA
3	AGAP012404	422	442	17.3128	6.1e-07	0.0299	ACTTAAAAAAAAAAAACAAAA
3	AGAP012402	403	423	17.2135	6.45e-07	0.0307	TCTGCACAAAAATAAAAAAAA
3	AGAP012392	685	665	15.1295	1.93e-06	0.0413	ATTCAAAAAAATTAAAAAAAA
3	AGAP012389	975	955	13.4425	4.33e-06	0.0536	CTATAGAAGCACTAATAAATT
3	AGAP012367	864	884	13.4425	4.33e-06	0.0536	TCACCAGAGGAAAAAAAACTA
3	AGAP012357	484	504	12.847	5.68e-06	0.0585	ACGCACACACAAAAAAAAAAA
3	AGAP012339	938	918	15.725	1.43e-06	0.0377	CCACCGAGGCAAAAAGAAAAA
3	AGAP012303	455	475	15.0303	2.03e-06	0.0421	AAATAAAATAAATAAATAATA
3	AGAP012300	525	545	13.4425	4.33e-06	0.0536	TCACTAAAAAGATAATTAAAA
3	AGAP012299	165	145	14.2364	2.98e-06	0.0474	AAATAACCAAAAAAAAAAAAA
3	AGAP012291	127	147	14.5341	2.59e-06	0.0454	AAACAAAAGAAGAAAATAAAT
3	AGAP012284	259	239	13.0455	5.19e-06	0.0568	AAAGTTAAAAAATAAACAAAT
3	AGAP012283	276	296	13.0455	5.19e-06	0.0568	AAAGTTAAAAAATAAACAAAT
3	AGAP012279	150	130	11.8547	8.77e-06	0.0648	AAACACATAGAACAAATAAAA
3	AGAP012272	277	257	14.4349	2.71e-06	0.046	ACATCAACAAAACCAAAACAT
3	AGAP012271	552	572	14.4349	2.71e-06	0.046	ACATCAACAAAACCAAAACAT
3	AGAP012256	1148	1128	16.3204	1.05e-06	0.0343	CTAGAAACGAACAAAAAAAAA
3	AGAP012249	487	507	12.4501	6.77e-06	0.0611	CAACAGGAACAATAAGAAGAA
3	AGAP012248	167	147	12.4501	6.77e-06	0.0611	CAACAGGAACAATAAGAAGAA
3	AGAP012225	41	61	18.4044	3.25e-07	0.0273	AAAGCAAAACAAAAAAAAAAC
3	AGAP012224	755	775	14.3356	2.85e-06	0.0464	ATAAAGAAGAAATAAAAAAAA
3	AGAP012222	393	413	17.412	5.76e-07	0.0299	CAACAAAAAAAAAAAAAAAAC
3	AGAP012217	71	91	11.7554	9.15e-06	0.0659	CCAGTGACCCATAAAAAAAAC
3	AGAP012216	374	354	11.7554	9.15e-06	0.0659	CCAGTGACCCATAAAAAAAAC
3	AGAP012207	451	431	18.0074	4.1e-07	0.0287	AAATCAATAAAATAAAAAAAC
3	AGAP012206	334	354	18.0074	4.1e-07	0.0287	AAATCAATAAAATAAAAAAAC
3	AGAP012192	73	93	15.1295	1.93e-06	0.0413	ATACATATGCAGCAAAAAAGA
3	AGAP012180	654	634	13.4425	4.33e-06	0.0536	ACATACATTCGAACAATAAAA
3	AGAP012177	685	705	18.5036	3.07e-07	0.0273	ACACCAAAACACTAAGAACAA
3	AGAP012171	323	303	14.4349	2.71e-06	0.046	AAAGCAAAACAACAAAAAACC
3	AGAP012162	958	938	19.7937	1.39e-07	0.0233	ACACAAAACAAAAAAAAACAA
3	AGAP012161	639	619	15.1295	1.93e-06	0.0413	CAAGCAACACAATAAACAACA
3	AGAP012154	164	144	15.2288	1.83e-06	0.0408	CAACTTACAAAAAAAATAAAA
3	AGAP012153	199	179	11.8547	8.77e-06	0.0648	ACACAAACGCATACATAAACA
3	AGAP012129	1135	1155	11.8547	8.77e-06	0.0648	CCAGCGACGCAATAACAAACT
3	AGAP012128	705	725	19.2975	1.89e-07	0.0253	CAACAAACAAAAAAAAAAAAA
3	AGAP012126	503	483	15.1295	1.93e-06	0.0413	TCTGCGATAAATTAAAAAAAA
3	AGAP012120	66	86	13.8394	3.6e-06	0.0507	ATATTTAACCATTAAAAAATA
3	AGAP012107	552	532	17.809	4.6e-07	0.029	CTAGAAAATAAATAAATAAAA
3	AGAP012096	746	766	20.5876	8.28e-08	0.022	CAACAAAAGAAGAAAAAAAAA
3	AGAP012094	268	248	19.496	1.67e-07	0.0241	TCACAACAGCAAAAAAAAAAT
3	AGAP012089	496	476	14.3356	2.85e-06	0.0464	CCTTTTAAATAGTAAAAACAA
3	AGAP012085	448	428	11.7554	9.15e-06	0.0659	ACTCCTAGGCAATAAAAACTA
3	AGAP012079	553	533	15.1295	1.93e-06	0.0413	ACTCACAAACAAACAAAAAGA
3	AGAP012077	294	314	18.0074	4.1e-07	0.0287	ATACAAAACAAATAAATAAAA
3	AGAP012072	175	155	17.7097	4.87e-07	0.029	TCATCGATGAAATAAACAACA
3	AGAP012063	1192	1172	12.847	5.68e-06	0.0585	AAAAAGATGAAATAAAAAAAA
3	AGAP012054	915	895	12.9463	5.43e-06	0.0579	TAAGATAAGAAACAAAAAACT
3	AGAP012046	51	31	13.1448	4.96e-06	0.0558	CCTCCACGGAAATAAAAAAAA
3	AGAP012045	235	255	13.1448	4.96e-06	0.0558	CCTCCACGGAAATAAAAAAAA
3	AGAP012037	328	308	16.7173	8.45e-07	0.0327	CAACAGCAGCAAAAAAAACAA
3	AGAP012029	254	274	13.4425	4.33e-06	0.0536	CCTTTGATCAAAAAAGAAAAA
3	AGAP012026	141	121	15.2288	1.83e-06	0.0408	ATACATAACAAAAAAAAAAGA
3	AGAP012024	73	93	13.1448	4.96e-06	0.0558	TAACATACCCAAAAAAAAAGA
3	AGAP012023	972	952	19.1983	2.02e-07	0.0255	AAATAGAAGAAGAAAAAAAAA
3	AGAP012015	145	125	12.7478	5.93e-06	0.059	ACAGCCAACCAACACAAAAAA
3	AGAP012014	415	395	12.1524	7.71e-06	0.0639	CTACTGAAAAGAAAAACAAAA
3	AGAP012007	50	70	15.8242	1.36e-06	0.0372	TCATCCATGCGATCAACAAAA
3	AGAP012000	861	841	14.6333	2.46e-06	0.0453	CAATTGATAAAACAAATAAAA
3	AGAP011986	712	692	13.3432	4.54e-06	0.0545	TTATATAAAAAAAAATAAAAT
3	AGAP011984	792	772	15.5265	1.58e-06	0.0387	AATCACATTAAATAAAAAAAA
3	AGAP011975	230	210	13.9387	3.44e-06	0.0496	CAAGAGAAATACAAAAAAAAA
3	AGAP011933	778	798	18.7021	2.73e-07	0.0273	ATATTAAAAAAATAAAAAAAT
3	AGAP011920	919	899	19.9922	1.23e-07	0.0233	ACACCCAACAACAAAAAAAAA
3	AGAP011918	189	209	18.1067	3.88e-07	0.0283	CTATTAACAAAAAAAAAAAAA
3	AGAP011911	136	156	12.1524	7.71e-06	0.0639	ACACCCGTTCAAACAAAACAT
3	AGAP011901	203	183	12.7478	5.93e-06	0.059	ATATTTAAATAAAAAGAAAAA
3	AGAP011894	521	541	15.2288	1.83e-06	0.0408	CTTTCTATCCAATAAATAAAT
3	AGAP011891	802	822	13.244	4.74e-06	0.0554	AAACAGACGAAAAAAATACAA
3	AGAP011880	621	601	16.5189	9.4e-07	0.0336	ACTGATACCAAAAAAAAAAAA
3	AGAP011879	13	33	16.5189	9.4e-07	0.0336	ACTGATACCAAAAAAAAAAAA
3	AGAP011874	379	399	18.1067	3.88e-07	0.0283	ACACAAACAAAACAAAAACAA
3	AGAP011872	613	593	16.6181	8.91e-07	0.0334	CCACCTGTGTAAAAAAAAAGA
3	AGAP011867	36	16	16.4196	9.91e-07	0.0341	TAACACAAGAAAAAAATAAAA
3	AGAP011866	369	349	18.0074	4.1e-07	0.0287	CAATTAAATAAATAAATAAAA
3	AGAP011863	1108	1088	14.6333	2.46e-06	0.0453	AAACTCATTTAATAAAAAAAA
3	AGAP011861	137	117	12.2516	7.38e-06	0.0628	TTACAAATAAACAAAAAAAAT
3	AGAP011860	715	695	17.2135	6.45e-07	0.0307	ATATAAAATTAAAAAAAAAAA
3	AGAP011859	200	220	11.6562	9.54e-06	0.0673	TTATCAGTCCAATAAATAACA
3	AGAP011856	338	318	11.7554	9.15e-06	0.0659	AAAGTGGAGGAATAAAAAACA
3	AGAP011851	264	284	11.9539	8.4e-06	0.0641	ACCCATAAAAAATAAACAAAA
3	AGAP011848	361	341	12.9463	5.43e-06	0.0579	TGAGCAAAAAAAAAAAAAAAA
3	AGAP011841	430	450	19.1983	2.02e-07	0.0255	ACTTATACGCAAAAAAAAATA
3	AGAP011840	400	380	12.9463	5.43e-06	0.0579	TCATAGAAAAAGAAATAAATA
3	AGAP011839	291	271	12.6486	6.2e-06	0.0598	ACACAAAATTGGAAAAAAAAT
3	AGAP011836	330	350	11.9539	8.4e-06	0.0641	ATTTAAAATCAATCAAAAACT
3	AGAP011835	601	581	11.9539	8.4e-06	0.0641	ATTTAAAATCAATCAAAAACT
3	AGAP011833	482	462	15.2288	1.83e-06	0.0408	AAATTTATAAAAAAAATAAAA
3	AGAP011827	568	548	13.7402	3.77e-06	0.0514	ACAGACACCAAAAAAAAAGAA
3	AGAP011826	361	341	12.4501	6.77e-06	0.0611	TTATAACAACAAAAAGAAAAA
3	AGAP011825	631	611	17.2135	6.45e-07	0.0307	ATACCAATATAATAAAAAAAT
3	AGAP011819	176	196	18.1067	3.88e-07	0.0283	CTACCGCAAAAAAAAAAAAAA
3	AGAP011799	412	392	14.6333	2.46e-06	0.0453	ACACATCACAAAAAAAAAAAC
3	AGAP011797	320	340	11.9539	8.4e-06	0.0641	ATAGAAATTTAAAAAAAAAAT
3	AGAP011795	652	672	16.6181	8.91e-07	0.0334	AAATAAAAAAAAAAAAAAAAC
3	AGAP011784	72	92	13.6409	3.95e-06	0.052	TAATAAAAATAATAAAAATAA
3	AGAP011779	498	478	20.1907	1.07e-07	0.0233	AAATCAAAGCAAAAAATAAAT
3	AGAP011777	339	359	11.5569	9.95e-06	0.0681	AAATTTCAACAAAAAAAAACT
3	AGAP011773	426	406	12.9463	5.43e-06	0.0579	ACATTAAATCAAAAATCAATA
3	AGAP011772	460	480	12.9463	5.43e-06	0.0579	ACATTAAATCAAAAATCAATA
3	AGAP011771	703	683	17.412	5.76e-07	0.0299	ACTGAAAAAAAATAAGAAAAA
3	AGAP011768	453	433	13.6409	3.95e-06	0.052	CCTTTAAAAAAAAAAAAAATC
3	AGAP011767	716	696	13.8394	3.6e-06	0.0507	ACTGAAAATCAAAAAATAGAA
3	AGAP011763	704	684	11.5569	9.95e-06	0.0681	CAAGAAAAAGAATAATAAGAA
3	AGAP011759	59	39	11.6562	9.54e-06	0.0673	AACTTTATGCAAAAAAAAAAA
3	AGAP011752	153	133	12.0531	8.05e-06	0.0641	ATTTACAATAAAAAATAAAAA
3	AGAP011751	509	529	13.3432	4.54e-06	0.0545	AATTTTAAGCAGAAAAAAAGA
3	AGAP011746	166	186	14.931	2.13e-06	0.0428	ACATTAACAAAACAAATAAAT
3	AGAP011743	382	362	12.3508	7.07e-06	0.0616	ATTGAAAAGAAATAAATAGAA
3	AGAP011738	1112	1132	18.0074	4.1e-07	0.0287	AAACCAAAAAAAAAAAAAAAC
3	AGAP011733	221	241	11.5569	9.95e-06	0.0681	ACACACACGAAACAAAACAAA
3	AGAP011720	46	66	14.0379	3.28e-06	0.049	ACATTAATTTAAAAAAAAAAC
3	AGAP011710	397	377	14.7326	2.35e-06	0.0444	ACTTCTAAATAATCAAAATAA
3	AGAP011708	224	204	15.2288	1.83e-06	0.0408	ACATAAACTTAAAAAAAAATA
3	AGAP011707	520	540	14.6333	2.46e-06	0.0453	ACTGCAAATTGAAAAAAAAAA
3	AGAP011706	233	213	14.6333	2.46e-06	0.0453	ACTGCAAATTGAAAAAAAAAA
3	AGAP011701	229	209	13.8394	3.6e-06	0.0507	TTATTTCAACAATAAAAAACA
3	AGAP011700	1191	1171	14.1371	3.13e-06	0.0481	ATTCACAAAGAAAAAAAAAAA
3	AGAP011697	298	278	16.5189	9.4e-07	0.0336	AATTAAAAAAAATAAATAAAA
3	AGAP011695	614	634	12.3508	7.07e-06	0.0616	AAAGAAAAATAATCAAAACAA
3	AGAP011689	162	182	16.3204	1.05e-06	0.0343	ACACAAAAACAACCAAAACCA
3	AGAP011688	134	114	16.3204	1.05e-06	0.0343	ACACAAAAACAACCAAAACCA
3	AGAP011686	79	59	12.1524	7.71e-06	0.0639	TTTCTCACGAAACAAAAAAAA
3	AGAP011684	589	569	12.5493	6.48e-06	0.0604	ACATATGACAACTAAAAACAT
3	AGAP011679	191	171	21.0838	5.9e-08	0.0202	CCAGCAAAAAAAAAAAAAAGA
3	AGAP011676	867	887	16.6181	8.91e-07	0.0334	ACACCACCGAAAAAAAAAAAC
3	AGAP011661	858	838	11.9539	8.4e-06	0.0641	CCAGCAAACAGTAAAACAAAA
3	AGAP011660	636	616	12.0531	8.05e-06	0.0641	CTACAAATACCAAAAAAAAAA
3	AGAP011659	483	503	11.6562	9.54e-06	0.0673	ACACTGAATTAAAAAAAACAC
3	AGAP011652	446	426	13.244	4.74e-06	0.0554	ATACAAAAAAATAAAAAACAA
3	AGAP011650	394	414	12.5493	6.48e-06	0.0604	CCAGTAAAGCAAACAACACCA
3	AGAP011646	209	189	13.7402	3.77e-06	0.0514	CAACCAGAGAAAAAAAAACGA
3	AGAP011642	520	540	14.3356	2.85e-06	0.0464	TTTCCCAAGCAACAAAAATAA
3	AGAP011632	202	182	12.4501	6.77e-06	0.0611	ATAGAAAAGGGAACAAAAAAA
3	AGAP011627	433	413	16.2211	1.1e-06	0.0352	ACATAAAAGCACAAAACAAAC
3	AGAP011625	888	908	16.0227	1.22e-06	0.0362	TAACAAATGGAACAAAAAAAA
3	AGAP011624	712	692	17.3128	6.1e-07	0.0299	CCTCTTATTAAATAAATAAAA
3	AGAP011619	92	72	14.7326	2.35e-06	0.0444	AAATCAAACAAAACAAAAATA
3	AGAP011613	580	560	12.7478	5.93e-06	0.059	AGATTAAATCAATAAATAAAA
3	AGAP011611	447	467	15.0303	2.03e-06	0.0421	CAAGCAATAAAACAAGAAAAA
3	AGAP011607	871	851	16.0227	1.22e-06	0.0362	TCTTAGAATAAAAAAAAAAAT
3	AGAP011602	194	174	12.7478	5.93e-06	0.059	CCATAGCAACGAACAAAAATA
3	AGAP011597	471	491	12.5493	6.48e-06	0.0604	TTATCGCAACAACAAAAAAAC
3	AGAP011595	1106	1086	11.5569	9.95e-06	0.0681	TTACCTACATAAAAAAAAAGA
3	AGAP011593	95	115	18.3052	3.45e-07	0.0273	AATTCAATTAAATAAAAAAAA
3	AGAP011589	280	300	14.4349	2.71e-06	0.046	TTATCAAAAAATTAAAAAATA
3	AGAP011588	352	372	12.5493	6.48e-06	0.0604	ACAGCGATAGAAAAAAAACAC
3	AGAP011578	642	662	17.412	5.76e-07	0.0299	ACTGTGAAGCATAAAAAAAAA
3	AGAP011577	764	744	11.7554	9.15e-06	0.0659	ACTTTAATCCACAAAAAATAA
3	AGAP011572	668	688	18.3052	3.45e-07	0.0273	CAACAACAACAACAAAAAAAA
3	AGAP011569	460	480	12.0531	8.05e-06	0.0641	ACATTCAATGAATAATAATAA
3	AGAP011568	472	452	16.5189	9.4e-07	0.0336	ACATCAAATTACACAAAAAAA
3	AGAP011567	975	995	16.3204	1.05e-06	0.0343	AAACAAAACAACAAAAAAAAA
3	AGAP011561	273	293	12.5493	6.48e-06	0.0604	TATCACAAGAACCAAAAAAAA
3	AGAP011557	441	461	12.2516	7.38e-06	0.0628	ACAGCAATTCAAAAAATATAC
3	AGAP011556	922	942	16.6181	8.91e-07	0.0334	CGAGAGAAGCAAAAAAAAAAA
3	AGAP011550	855	875	20.3892	9.44e-08	0.0233	CTATTAAAAAAAAAAAAAAAA
3	AGAP011546	564	544	11.5569	9.95e-06	0.0681	AATTAAAAAAAAAAATTAAAA
3	AGAP011545	442	422	18.2059	3.66e-07	0.0275	ACAGCCAAACAGCAAAAAATA
3	AGAP011543	941	921	18.3052	3.45e-07	0.0273	AAAGCAAAACAAAAAACAAAA
3	AGAP011541	230	210	12.847	5.68e-06	0.0585	AAACCGATGCACAAAACAACA
3	AGAP011538	330	310	12.6486	6.2e-06	0.0598	ATATCCATAGAAAAAAAAGAA
3	AGAP011532	601	621	13.1448	4.96e-06	0.0558	TCACTAATTTAAAAATAAAAA
3	AGAP011523	153	133	18.9998	2.28e-07	0.0264	CAATCGAAAAGAAAAAAAAAA
3	AGAP011522	598	578	12.4501	6.77e-06	0.0611	ATATCCATAGAAAAAAAATAA
3	AGAP011519	895	875	16.9158	7.58e-07	0.0319	CAACCAACGAAGTAAAAAGAA
3	AGAP011518	806	826	13.1448	4.96e-06	0.0558	TCATCCACAAAAAAAAAACGA
3	AGAP011517	282	302	19.9922	1.23e-07	0.0233	CCTGCAAAACAAAAAAAAAAC
3	AGAP011505	10	30	13.244	4.74e-06	0.0554	CCTTCAGAGCAAGCAAAAAAA
3	AGAP011501	547	527	24.1602	5.83e-09	0.0131	CCACAAAAATAATAAAAAAAA
3	AGAP011498	85	105	19.0991	2.15e-07	0.0255	CAACAAAAACAAAAAACAAAA
3	AGAP011493	76	56	16.3204	1.05e-06	0.0343	ACACATAAACAGAAAGAAACA
3	AGAP011479	405	385	15.5265	1.58e-06	0.0387	CAAGAAAAGCAAACAATAAAT
3	AGAP011458	405	385	18.4044	3.25e-07	0.0273	AAATACCAACAATAAAAAAAA
3	AGAP011426	29	49	12.6486	6.2e-06	0.0598	TTACCAAACCAGACAAAAACA
3	AGAP011417	310	330	15.4272	1.66e-06	0.0397	AAAGTGAACAAACAAAAAAAA
3	AGAP011413	302	322	12.5493	6.48e-06	0.0604	AAAAAAAAGCAATAAAAAAGA
3	AGAP011412	213	193	12.9463	5.43e-06	0.0579	AAATATAAATAAAAAATAAAT
3	AGAP011407	671	651	13.1448	4.96e-06	0.0558	CCAGAATTTAAATAAAAAAAA
3	AGAP011387	719	739	12.7478	5.93e-06	0.059	CTTTAAAAATGAAAAAAAAAA
3	AGAP011379	94	114	12.0531	8.05e-06	0.0641	AAATAAAACGGCTAAAAAAAA
3	AGAP011362	566	546	14.8318	2.24e-06	0.0438	TAATCGATGCATACAAAAAAA
3	AGAP011357	528	508	17.3128	6.1e-07	0.0299	CCAGAGAAAAAGAAATAAAAA
3	AGAP011356	151	171	13.6409	3.95e-06	0.052	ACACAAAACAAGACAACAAAA
3	AGAP011354	989	1009	11.5569	9.95e-06	0.0681	AAAGCCACGTAATCAAAACAA
3	AGAP011346	577	597	14.8318	2.24e-06	0.0438	TAAGCGAACCAAAAAAAAAAC
3	AGAP011343	528	508	11.8547	8.77e-06	0.0648	AAAGAAAATGAAAAAAAAAAC
3	AGAP011342	753	773	13.8394	3.6e-06	0.0507	ACACCAAAACGATCATAAATT
3	AGAP011339	425	405	13.5417	4.14e-06	0.0531	ATATTTAAAAAAAAAATAACA
3	AGAP011337	525	545	15.725	1.43e-06	0.0377	AAATTGAAAAAGCAAAAAAAA
3	AGAP011329	473	453	18.5036	3.07e-07	0.0273	ACTCATACAAAACAAAAAAAA
3	AGAP011327	768	748	15.6257	1.5e-06	0.0382	CAATCGGTGCAGTAAACAAAA
3	AGAP011321	912	892	14.3356	2.85e-06	0.0464	ATAGCAAAACAATAACAAAAA
3	AGAP011318	240	220	14.5341	2.59e-06	0.0454	CCACAAATACAATCAAAACGT
3	AGAP011316	87	107	14.4349	2.71e-06	0.046	ATTTAGAAAAAAAAAATAAAA
3	AGAP011313	869	889	15.9234	1.29e-06	0.0366	CAACAAAACAAAAAAACAAAA
3	AGAP011312	787	767	11.9539	8.4e-06	0.0641	CATTTCATGAGACAAAAAAAA
3	AGAP011309	709	729	12.6486	6.2e-06	0.0598	CTTTCAATGAAAAAAAAACAC
3	AGAP011308	460	440	15.328	1.75e-06	0.0403	ATAGCCACGAAAAAAAAACAA
3	AGAP011293	1084	1104	12.6486	6.2e-06	0.0598	CAATAGAAATACACAAAAAAA
3	AGAP011292	637	657	15.9234	1.29e-06	0.0366	CTTTCAATAAAATAAAAAAGA
3	AGAP011282	34	54	16.3204	1.05e-06	0.0343	AAATTCATCCAACAAAAAAAA
3	AGAP011281	680	700	15.8242	1.36e-06	0.0372	TCACCGAAGCAAACAACAAAC
3	AGAP011247	833	813	18.7021	2.73e-07	0.0273	ACATAAAATGAAAAAAAAAAT
3	AGAP011246	287	307	12.5493	6.48e-06	0.0604	AATTAAAAGTAAAAAACAAAA
3	AGAP011245	431	451	16.5189	9.4e-07	0.0336	ACATTAAAACGATAAGAAAAT
3	AGAP011244	491	471	16.5189	9.4e-07	0.0336	ACATTAAAACGATAAGAAAAT
3	AGAP011234	740	720	11.8547	8.77e-06	0.0648	TTACCCAAGCAACAAAAACGT
3	AGAP011232	804	784	14.1371	3.13e-06	0.0481	ATATAAAAAAAAAAAACAAAT
3	AGAP011219	538	558	18.9006	2.42e-07	0.0268	AAACAAAATCAAACAAAAAAA
3	AGAP011218	842	822	23.7633	7.99e-09	0.0131	ACATAAAAACAGAAAAAAAAA
3	AGAP011212	138	158	17.7097	4.87e-07	0.029	TCATCGATGAAATAAACAACA
3	AGAP011210	82	102	16.4196	9.91e-07	0.0341	TCTTCAAAATAAAAAAAAAAT
3	AGAP011198	608	628	15.1295	1.93e-06	0.0413	CCAGAGAAAAACCAAACAAAA
3	AGAP011190	294	314	14.2364	2.98e-06	0.0474	TCACCACTGAGAAAAAAAAAT
3	AGAP011184	55	35	12.3508	7.07e-06	0.0616	ATATCAGAAAAGTAAAAAACT
3	AGAP011174	753	733	13.4425	4.33e-06	0.0536	AAATTTATGCAGTCAACAAAA
3	AGAP011171	352	372	13.244	4.74e-06	0.0554	TTATAGAAGTAAAAAAAAGAA
3	AGAP011170	467	447	13.244	4.74e-06	0.0554	TTATAGAAGTAAAAAAAAGAA
3	AGAP011168	59	79	13.7402	3.77e-06	0.0514	AAATAAAATAAATAAAAAATC
3	AGAP011166	432	452	12.2516	7.38e-06	0.0628	GCAGAGAAGAAGCAAAAAAAA
3	AGAP011165	714	734	14.6333	2.46e-06	0.0453	ATTTTAAATTAATAAAAAAAA
3	AGAP011159	371	351	17.0151	7.18e-07	0.0317	CCACAGAATCGACAAACAAAA
3	AGAP011158	954	934	13.8394	3.6e-06	0.0507	AAAGAAAAACACAAAAAAGAA
3	AGAP011155	765	745	15.1295	1.93e-06	0.0413	AAAACAAAACAAAAAAAAAAA
3	AGAP011151	579	559	14.7326	2.35e-06	0.0444	CTACCAATACAAAAAGAAGAA
3	AGAP011144	1162	1182	19.5952	1.58e-07	0.0241	AAATTAAAAAAAAAAAAAAAA
3	AGAP011142	222	202	16.1219	1.16e-06	0.0358	CTATAAAAGTAGTAAAAAATA
3	AGAP011141	967	987	19.9922	1.23e-07	0.0233	CCTCAAAAACAAAAAAAAAGA
3	AGAP011139	450	430	16.7173	8.45e-07	0.0327	ACAGAAAAGAAAGAAAAAAAA
3	AGAP011121	706	726	13.7402	3.77e-06	0.0514	CCAGACGTACACACAAAAAAA
3	AGAP011115	1084	1064	12.6486	6.2e-06	0.0598	ACGTACAAACAGAAAAAAAAA
3	AGAP011112	289	269	16.9158	7.58e-07	0.0319	CAAGATAAAAAAAAAAAACAA
3	AGAP011108	528	548	12.5493	6.48e-06	0.0604	CAATTTACAGAAAAAAAAACA
3	AGAP011106	358	378	11.5569	9.95e-06	0.0681	TTATAAAAAAATAAAAAAATA
3	AGAP011105	251	231	11.5569	9.95e-06	0.0681	TTATAAAAAAATAAAAAAATA
3	AGAP011092	128	148	14.3356	2.85e-06	0.0464	AATCATAAAAAATCAAAAAAT
3	AGAP011085	187	167	19.0991	2.15e-07	0.0255	CAACCAAAAAACCAAAAAAAA
3	AGAP011083	464	484	15.4272	1.66e-06	0.0397	ACTGAAACGAAACAAAAAACA
3	AGAP011064	262	282	19.3968	1.78e-07	0.0248	ACAGAGAACCAACCAAAAAAA
3	AGAP011056	478	498	12.847	5.68e-06	0.0585	ATAGTTCAATAATAAAAAAAA
3	AGAP011055	775	795	12.847	5.68e-06	0.0585	AAACCTACCGAAAAAAAACAA
3	AGAP011053	829	849	21.8777	3.39e-08	0.0192	ACATCGAAGCGGCAAAAAAAA
3	AGAP011047	660	680	20.2899	1e-07	0.0233	ACATAAAACAAATAAACAAAA
3	AGAP011040	880	860	16.3204	1.05e-06	0.0343	AAACACAAACAGAAAAAAAAT
3	AGAP011038	64	44	11.8547	8.77e-06	0.0648	ATTCCCACCCAAAAAAAAAAC
3	AGAP011035	466	486	16.7173	8.45e-07	0.0327	CTATTTACACAAAAAAAAACA
3	AGAP011032	963	983	13.7402	3.77e-06	0.0514	CCATCCAACCGAAAAGAAGAA
3	AGAP011030	117	97	16.1219	1.16e-06	0.0358	ATAGAGAAGAAAAAAAAAAAC
3	AGAP011029	82	102	13.0455	5.19e-06	0.0568	TAACTGAAGAAAAAATAAAAT
3	AGAP010998	45	25	20.0914	1.15e-07	0.0233	ATATAAATTCAAAAAAAAAAA
3	AGAP010994	517	537	12.7478	5.93e-06	0.059	ACACAAGACCAATAAATACGA
3	AGAP010990	56	36	12.0531	8.05e-06	0.0641	CATGAAAATAAACAATAAAAA
3	AGAP010987	656	676	13.8394	3.6e-06	0.0507	TCTTTTATAAAAAAATAAAAA
3	AGAP010981	1133	1113	13.1448	4.96e-06	0.0558	ACAAAAAAAAAGAAAAAAAAA
3	AGAP010967	469	489	13.9387	3.44e-06	0.0496	ATATTGACAAAATAAACAAAA
3	AGAP010943	622	642	14.7326	2.35e-06	0.0444	ACTGCTGTTCAAAAAATAAAA
3	AGAP010939	339	319	14.8318	2.24e-06	0.0438	ACATCAAATTAAAAAAAACGA
3	AGAP010934	507	527	12.3508	7.07e-06	0.0616	TCAGAAATTAAAAAAAAAGAT
3	AGAP010925	896	916	13.3432	4.54e-06	0.0545	ACATTGAAACGATCAAAAAGT
3	AGAP010923	661	641	14.931	2.13e-06	0.0428	CTATCAAACCAATAAACACAT
3	AGAP010921	1111	1091	13.9387	3.44e-06	0.0496	AAATCAATGCATAAAAAAATT
3	AGAP010920	622	602	13.5417	4.14e-06	0.0531	ATTCCAATACATTAAAAACAA
3	AGAP010918	685	705	15.725	1.43e-06	0.0377	TTAGCGATAAAATAAATAAAA
3	AGAP010909	1128	1108	12.4501	6.77e-06	0.0611	CAATACAATCAATAAAAAGTT
3	AGAP010897	650	630	12.4501	6.77e-06	0.0611	CATGTAAAGCATTAAAAAAGA
3	AGAP010884	824	844	20.1907	1.07e-07	0.0233	ACACCAAACAAAAAAGAAAAA
3	AGAP010883	461	481	11.7554	9.15e-06	0.0659	TTTGTAAAGTAATAAAAAAAT
3	AGAP010882	364	384	17.6105	5.16e-07	0.0296	CCACCAAAACAGTAAACAACT
3	AGAP010880	75	55	17.1143	6.81e-07	0.0314	AAATTAAAACAAAAAACAAAA
3	AGAP010879	153	173	12.9463	5.43e-06	0.0579	ACATGAAAAAAAAAATAAAAA
3	AGAP010875	746	726	12.847	5.68e-06	0.0585	ACACAGGTCCGAAAAAAACAA
3	AGAP010868	797	777	17.9082	4.34e-07	0.0289	AAACAAAAGAAATCAAAAACA
3	AGAP010866	266	246	17.7097	4.87e-07	0.029	TCATCGATGAAATAAACAACA
3	AGAP010864	509	529	13.244	4.74e-06	0.0554	CCAGCAAAACAACAACAACAA
3	AGAP010861	720	740	11.5569	9.95e-06	0.0681	ACATACACACAATCAAAACGT
3	AGAP010856	780	800	12.4501	6.77e-06	0.0611	ACAGCAACAAGACAAAAAACT
3	AGAP010843	219	239	13.244	4.74e-06	0.0554	CCATTACCGAGAAAAAAAAAT
3	AGAP010839	813	793	13.244	4.74e-06	0.0554	AAATCTACAAACTCAAAAAAT
3	AGAP010822	810	790	11.5569	9.95e-06	0.0681	ACTTAACAGCACTAAAAACAC
3	AGAP010821	333	313	11.5569	9.95e-06	0.0681	ACATTAAAGCAATAATAAATG
3	AGAP010817	422	402	14.8318	2.24e-06	0.0438	TCATAAAACTAATAAAAAACT
3	AGAP010811	559	539	14.1371	3.13e-06	0.0481	CTAGCAAATAAACAAAAACAT
3	AGAP010808	168	148	15.725	1.43e-06	0.0377	AATTTTAAAAAGTAAAAAAAA
3	AGAP010801	891	911	12.5493	6.48e-06	0.0604	ACACGAAAAAAGTAAATAAAA
3	AGAP010799	148	168	17.7097	4.87e-07	0.029	ACACCGAAAAAAAAAACACAA
3	AGAP010795	933	913	12.6486	6.2e-06	0.0598	ACATTCGAGAGATCAATAAAA
3	AGAP010792	425	405	13.6409	3.95e-06	0.052	TCACTAAAACTAAAAAAAAAA
3	AGAP010791	443	463	13.6409	3.95e-06	0.052	TCACTAAAACTAAAAAAAAAA
3	AGAP010789	253	273	14.6333	2.46e-06	0.0453	AAATAAAATAAATAAACAAAT
3	AGAP010786	132	152	14.0379	3.28e-06	0.049	ACAGCGGCGCAAAAAGAACAA
3	AGAP010785	319	339	16.8166	8.01e-07	0.0327	AAACAAAAAAAACAAAAAACA
3	AGAP010782	385	365	13.6409	3.95e-06	0.052	CCTTCAATAGGAAAAATAAAA
3	AGAP010776	479	459	17.5112	5.45e-07	0.0299	AAACAAATACAATCAAAAAAT
3	AGAP010774	527	547	15.9234	1.29e-06	0.0366	CCATCGATAGACAAAAAAACA
3	AGAP010772	821	801	14.3356	2.85e-06	0.0464	AAAGTCAAACAAAAAGAAAAA
3	AGAP010764	46	26	15.1295	1.93e-06	0.0413	CAAGCAAAATACCAAAAAAAA
3	AGAP010763	723	703	14.3356	2.85e-06	0.0464	ATTGCAAATTAAAAAAAAAAA
3	AGAP010762	231	251	14.6333	2.46e-06	0.0453	CAACACAAACAATCAATACAA
3	AGAP010755	205	225	12.6486	6.2e-06	0.0598	TCTTTAAAGAAACAATAAATA
3	AGAP010754	70	90	14.0379	3.28e-06	0.049	CCAACCATACAAACAAAAAAA
3	AGAP010752	88	108	15.4272	1.66e-06	0.0397	AAATTTAAAAAAAAAAAAAAC
3	AGAP010751	817	797	15.4272	1.66e-06	0.0397	AAATTTAAAAAAAAAAAAAAC
3	AGAP010750	809	829	13.9387	3.44e-06	0.0496	TCAGAAACGAACCAAATAAAA
3	AGAP010742	359	339	14.1371	3.13e-06	0.0481	ATAGTAACGAAAAAAAAACAA
3	AGAP010737	274	254	14.5341	2.59e-06	0.0454	TCATATAAAAAACAAACACAA
3	AGAP010733	66	46	19.893	1.3e-07	0.0233	ACACACAAAAAAAAAAAAACA
3	AGAP010710	303	323	16.5189	9.4e-07	0.0336	TAATATAAACACTAAATAAAA
3	AGAP010702	306	326	12.0531	8.05e-06	0.0641	ACAGAAATTCAAAAATAATAT
3	AGAP010699	717	737	12.5493	6.48e-06	0.0604	CAAGCAATTCACAAAATAAAT
3	AGAP010695	375	395	14.3356	2.85e-06	0.0464	CTTTCAAAACAATAAAAACTT
3	AGAP010693	166	146	17.9082	4.34e-07	0.0289	ACATAGAAAAACAAAATAAAA
3	AGAP010689	1130	1110	12.4501	6.77e-06	0.0611	TTAGCAAAGAAATTAAAAAAA
3	AGAP010681	81	101	16.9158	7.58e-07	0.0319	ATTTAAATTAAATAAAAAAAA
3	AGAP010677	670	690	16.4196	9.91e-07	0.0341	ACAGAGAAGAGAAAAAAAAAC
3	AGAP010674	642	622	21.977	3.15e-08	0.0186	ACATAAAAAAAGAAAAAAAAA
3	AGAP010671	505	485	14.1371	3.13e-06	0.0481	ACATTTAAGAATTAAAAATTA
3	AGAP010665	31	51	11.6562	9.54e-06	0.0673	TTATTAAAACAGTCAAAATAA
3	AGAP010660	865	885	11.8547	8.77e-06	0.0648	ATACATATGAAATAAATAATC
3	AGAP010658	654	674	14.6333	2.46e-06	0.0453	CAACAAATGCAAAAAGAATAA
3	AGAP010657	518	538	16.1219	1.16e-06	0.0358	TCAGTAAACAAATAAACAAAA
3	AGAP010642	209	189	22.8701	1.63e-08	0.0141	TCAGCAAAAAAAAAAAAAAAA
3	AGAP010640	982	1002	11.9539	8.4e-06	0.0641	CCAGCGAAGCGGCCAAAAGAT
3	AGAP010631	517	497	17.5112	5.45e-07	0.0299	AAACAAAAAAAAAAAAAACAA
3	AGAP010621	667	647	11.9539	8.4e-06	0.0641	TCTTCAGCAAACCAAAAAAAA
3	AGAP010589	380	400	14.3356	2.85e-06	0.0464	ATTTTTCACCAATAAAAAAAA
3	AGAP010588	304	284	14.3356	2.85e-06	0.0464	ATTTTTCACCAATAAAAAAAA
3	AGAP010585	487	467	18.6029	2.9e-07	0.0273	TCTTAAAACAAAAAAAAAAAA
3	AGAP010583	450	470	20.0914	1.15e-07	0.0233	CAACAAAAACAAAAAAAACAA
3	AGAP010576	152	132	12.6486	6.2e-06	0.0598	ATATCCATAGAAAAAAAAGAA
3	AGAP010575	21	41	19.496	1.67e-07	0.0241	AATGATAAGAAATAAAAAAAA
3	AGAP010573	852	872	13.4425	4.33e-06	0.0536	CAAGAAAAACAACAATCAAAA
3	AGAP010570	21	41	11.5569	9.95e-06	0.0681	CATTTGAAAGAATAAAAATAA
3	AGAP010566	798	778	15.0303	2.03e-06	0.0421	TCACAAAATAAAAAATAAATA
3	AGAP010565	119	139	11.8547	8.77e-06	0.0648	ATAGAACAAAAAAAAAAACAA
3	AGAP010562	421	441	18.2059	3.66e-07	0.0275	CAATCAAATAAATAAATAAAT
3	AGAP010560	511	491	11.7554	9.15e-06	0.0659	ATTCCCCAAAAATAAAAAATA
3	AGAP010556	720	740	13.3432	4.54e-06	0.0545	AATTACACAAAATAAAAAAAT
3	AGAP010535	156	176	13.8394	3.6e-06	0.0507	ACATTTGAGAAAAAATAAAGA
3	AGAP010534	79	59	14.7326	2.35e-06	0.0444	ACATAACAAAACAAAAAAAAT
3	AGAP010532	1107	1087	19.496	1.67e-07	0.0241	CAAGTAAAGCATTAAAAAAAA
3	AGAP010526	390	410	14.5341	2.59e-06	0.0454	AAAGCAACGAACAAAAAAAAT
3	AGAP010524	61	81	11.6562	9.54e-06	0.0673	TTATTAAAACAGTCAAAATAA
3	AGAP010516	293	273	14.931	2.13e-06	0.0428	TCACAAAAAAATCAAATAAAA
3	AGAP010515	610	630	14.931	2.13e-06	0.0428	TCACAAAAAAATCAAATAAAA
3	AGAP010512	530	550	12.4501	6.77e-06	0.0611	ATAGCGAAGCAGTAAAAATCT
3	AGAP010506	772	792	21.4808	4.5e-08	0.0195	CCATAAACACAAAAAAAACAA
3	AGAP010503	298	278	14.8318	2.24e-06	0.0438	ACTCAAATGCGATAAAAACTA
3	AGAP010501	275	255	15.9234	1.29e-06	0.0366	TCATTTAAATAAAAAAAAACA
3	AGAP010500	671	691	15.9234	1.29e-06	0.0366	TCATTTAAATAAAAAAAAACA
3	AGAP010488	213	233	12.0531	8.05e-06	0.0641	CCATTGAACGAGTAATAAACA
3	AGAP010487	449	469	11.8547	8.77e-06	0.0648	CGTTTTAAGCAAACAAAAAAA
3	AGAP010481	390	410	17.7097	4.87e-07	0.029	TCACATACGAAGTAAAAAATA
3	AGAP010475	731	751	11.5569	9.95e-06	0.0681	AAAGCAAAATAAAAATAAACA
3	AGAP010474	513	493	12.6486	6.2e-06	0.0598	ACATCAATTAGCAAAGAAAAA
3	AGAP010472	11	31	12.7478	5.93e-06	0.059	ATATCAAAACGATCAAAAGAT
3	AGAP010470	73	93	11.8547	8.77e-06	0.0648	TCATTGAACTAATAATAACAA
3	AGAP010469	665	645	16.7173	8.45e-07	0.0327	CAAGAAATACAATAAATAAAT
3	AGAP010468	584	564	12.0531	8.05e-06	0.0641	AAATATAAAAAACAATAATAA
3	AGAP010464	189	169	17.412	5.76e-07	0.0299	ACAGTTAATCAGTAAGAAAAA
3	AGAP010455	505	525	11.6562	9.54e-06	0.0673	ACACATATAAAATATATAAAA
3	AGAP010451	704	684	18.9006	2.42e-07	0.0268	AAACCAATTAAACAAAAAAAA
3	AGAP010450	222	202	15.725	1.43e-06	0.0377	ATAGTAGTTCAATAAAAAAAA
3	AGAP010438	925	945	17.809	4.6e-07	0.029	TAACCGAAACAACAAAAAACA
3	AGAP010436	751	731	11.9539	8.4e-06	0.0641	AATTTAAATAAATAAATAAAT
3	AGAP010435	361	341	17.809	4.6e-07	0.029	ACACAAAAACAATATAAAAAA
3	AGAP010433	195	215	11.5569	9.95e-06	0.0681	CAACAAAAGCAAAAAAATATA
3	AGAP010418	367	387	14.7326	2.35e-06	0.0444	CAAGCAGAACAGAAAATAAAA
3	AGAP010417	173	153	16.2211	1.1e-06	0.0352	AAAGCAAAATAATAATAAAAA
3	AGAP010408	420	400	14.4349	2.71e-06	0.046	ATATAAAATAAATAATAAATA
3	AGAP010399	638	658	14.0379	3.28e-06	0.049	TTACCAGAGCAAAAAAAAAGT
3	AGAP010396	499	479	11.5569	9.95e-06	0.0681	AATTAGATTAAAAAAAAACAA
3	AGAP010392	112	132	11.5569	9.95e-06	0.0681	ACAGCGAACGAACAATCAAAA
3	AGAP010390	945	925	12.6486	6.2e-06	0.0598	AAAGCAAACAAGAAAACAAAA
3	AGAP010382	462	442	13.6409	3.95e-06	0.052	TTTCCAAATAACAAAAAAAAA
3	AGAP010380	703	683	15.725	1.43e-06	0.0377	ATATCAAAACAATAACAAAAA
3	AGAP010379	307	327	14.8318	2.24e-06	0.0438	AAATTGAAAAAAAAAAAAAGA
3	AGAP010378	488	508	15.2288	1.83e-06	0.0408	ATTTCTGCAAAATAAAAAAAA
3	AGAP010374	43	63	13.8394	3.6e-06	0.0507	TCATAAAATCATAAAAAAACT
3	AGAP010372	441	461	17.2135	6.45e-07	0.0307	TAATAAAAACAATAAATAAAT
3	AGAP010367	763	783	15.1295	1.93e-06	0.0413	AAACAACAACAAAAAAAAACA
3	AGAP010365	1193	1173	16.6181	8.91e-07	0.0334	ACTGAACCGAAATAAAAAAAA
3	AGAP010363	498	518	18.1067	3.88e-07	0.0283	ACATTGATAAACAAAAAAAAA
3	AGAP010360	333	353	15.4272	1.66e-06	0.0397	TTACAAAATAATTAAAAAAAA
3	AGAP010355	243	263	14.5341	2.59e-06	0.0454	CCTTCTATTTAAAAAAAAAAC
3	AGAP010352	274	294	12.847	5.68e-06	0.0585	TTTCAGATACAAAAAAAAACA
3	AGAP010351	344	324	12.847	5.68e-06	0.0585	TTTCAGATACAAAAAAAAACA
3	AGAP010349	686	666	12.5493	6.48e-06	0.0604	TCTGTCATTCATTAAAAAAAA
3	AGAP010348	826	806	13.9387	3.44e-06	0.0496	AAACTTAAAAAAAAAAAACAT
3	AGAP010340	979	999	12.847	5.68e-06	0.0585	TCACATCAACAACAATAACAA
3	AGAP010336	587	567	11.8547	8.77e-06	0.0648	ACATCAAATCACCAAACACTA
3	AGAP010334	605	585	12.847	5.68e-06	0.0585	AAATATAAAAAAAAATAATAA
3	AGAP010331	16	36	13.3432	4.54e-06	0.0545	AAAGAAGAGAAAAAAACAAAA
3	AGAP010330	222	242	18.7021	2.73e-07	0.0273	TCATAAATGCAATAAGAAACA
3	AGAP010328	260	280	15.8242	1.36e-06	0.0372	TATGAGAAAAAATAAAAAAAA
3	AGAP010327	875	855	16.7173	8.45e-07	0.0327	ACTGCGAATAAAAAAAAACAA
3	AGAP010325	911	891	13.0455	5.19e-06	0.0568	ATATATGTTCAATAAATAAAT
3	AGAP010319	122	142	12.5493	6.48e-06	0.0604	CCAGCTACGCAAAAAATAGGT
3	AGAP010314	36	56	11.6562	9.54e-06	0.0673	CCAAATAAAAAATAAATAATA
3	AGAP010310	745	725	19.5952	1.58e-07	0.0241	ACACAAACGAAATAAAAAACT
3	AGAP010308	894	874	14.1371	3.13e-06	0.0481	CCTCCTAAAAGTTAATAAAAA
3	AGAP010305	417	437	13.7402	3.77e-06	0.0514	TTATAAAAATAAAAAATAAAA
3	AGAP010304	254	234	12.1524	7.71e-06	0.0639	TTATACAAAAAATAAGTAAAA
3	AGAP010297	903	883	16.2211	1.1e-06	0.0352	AATTTTATACAACAAAAAAAA
3	AGAP010295	313	333	16.6181	8.91e-07	0.0334	CTTCACATTCAAAAAAAAAAA
3	AGAP010294	275	255	11.9539	8.4e-06	0.0641	ACTGAAGTTAAGAAAAAAAAA
3	AGAP010286	379	359	16.9158	7.58e-07	0.0319	AAAGCGAAAGAATAAAAAAAT
3	AGAP010284	154	134	12.847	5.68e-06	0.0585	ACATAAAATTAATAAATACTA
3	AGAP010283	902	882	13.244	4.74e-06	0.0554	TAACAAAAAAAAACAAAACAA
3	AGAP010277	272	252	12.3508	7.07e-06	0.0616	ATATCGAAAGAAAAATAAATA
3	AGAP010276	404	424	12.3508	7.07e-06	0.0616	ATATCGAAAGAAAAATAAATA
3	AGAP010275	439	459	15.2288	1.83e-06	0.0408	TCAGTACAAAAACAAAAAAAA
3	AGAP010274	364	344	15.2288	1.83e-06	0.0408	TCAGTACAAAAACAAAAAAAA
3	AGAP010272	270	250	12.1524	7.71e-06	0.0639	AAATATAACAAGTAAATAATA
3	AGAP010271	321	341	20.3892	9.44e-08	0.0233	TAAGCGAAACAAAAAAAAAAA
3	AGAP010260	44	24	13.4425	4.33e-06	0.0536	CAACATAAAGAAAAAAAAATT
3	AGAP010256	632	652	14.7326	2.35e-06	0.0444	ATATAAACCAAAAAAAAAAAT
3	AGAP010255	422	402	19.6945	1.48e-07	0.0241	ACATCAATGAAATAAAAATCA
3	AGAP010248	356	376	12.1524	7.71e-06	0.0639	CAACATAATCAAACAACACAA
3	AGAP010245	817	837	13.9387	3.44e-06	0.0496	CAATTGGTGTAAAAAAAAAAA
3	AGAP010244	250	230	19.1983	2.02e-07	0.0255	TAACAAAAAAAAAAAAAAAAA
3	AGAP010234	18	38	11.6562	9.54e-06	0.0673	ACATTGATGTGTCAAAAAAAA
3	AGAP010228	121	101	11.5569	9.95e-06	0.0681	TCATCTAAAAAATAACAATAA
3	AGAP010223	903	923	13.0455	5.19e-06	0.0568	ACAGATATAAAAAAAATACAT
3	AGAP010221	611	591	12.7478	5.93e-06	0.059	CCAGCTGTATGATAAAAACAA
3	AGAP010209	73	53	12.0531	8.05e-06	0.0641	TTACAAAACGAAAAAAAAATA
3	AGAP010201	962	942	16.1219	1.16e-06	0.0358	ACATTCGAAAAGAAAAAAAAA
3	AGAP010199	378	358	16.8166	8.01e-07	0.0327	AAATATAATAAATAAAAATAA
3	AGAP010197	642	622	12.3508	7.07e-06	0.0616	CCTCCGAAACAAACCAAAAAA
3	AGAP010178	278	258	13.5417	4.14e-06	0.0531	TTAGCAAAACATAAAAAAACA
3	AGAP010177	516	536	13.3432	4.54e-06	0.0545	CCACCACTGAGAAAAAAACAT
3	AGAP010175	1034	1054	16.4196	9.91e-07	0.0341	TCTCCAAAACAGAAAGAAAAA
3	AGAP010171	646	666	19.1983	2.02e-07	0.0255	TTACAAAAAAAAAAAAAAAAA
3	AGAP010169	965	945	15.2288	1.83e-06	0.0408	ACATTAAAATAATCAACAAAA
3	AGAP010166	793	813	15.5265	1.58e-06	0.0387	TTAGAGAAGAAAAAAAAAACA
3	AGAP010165	216	196	13.3432	4.54e-06	0.0545	AAACTAATACGAAAAAAAACA
3	AGAP010164	258	238	17.809	4.6e-07	0.029	ACATAGAATCAAAAATAAATA
3	AGAP010162	322	302	14.3356	2.85e-06	0.0464	TCTTCTAAACAATCAAAAGTA
3	AGAP010160	502	482	12.9463	5.43e-06	0.0579	ACTTCTACGTAAAAAAAAGAT
3	AGAP010151	124	104	13.5417	4.14e-06	0.0531	TTAGATGAAAAGTAAAAAAAA
3	AGAP010148	1023	1003	16.4196	9.91e-07	0.0341	ACAGAAAAACAAAAAGAAAAC
3	AGAP010146	602	622	12.1524	7.71e-06	0.0639	AATGATCTGCGATAAAAAAAA
3	AGAP010144	834	814	11.9539	8.4e-06	0.0641	ACATTATTACGATAAAAAAAA
3	AGAP010141	349	369	17.0151	7.18e-07	0.0317	ACAGTTCAACAAAAAAAAAAT
3	AGAP010140	644	624	17.0151	7.18e-07	0.0317	ACAGTTCAACAAAAAAAAAAT
3	AGAP010138	263	243	15.725	1.43e-06	0.0377	ACACAAACACAACAAGAAACA
3	AGAP010135	644	664	12.7478	5.93e-06	0.059	CAAGCTAACAACTCAAAAACA
3	AGAP010131	390	370	15.0303	2.03e-06	0.0421	ACAGCAAATTAAACAAAAACA
3	AGAP010129	709	729	13.7402	3.77e-06	0.0514	AATTATAAAAAAAAAAAAAGA
3	AGAP010117	533	553	14.6333	2.46e-06	0.0453	AAATAAAATAAATAAACAAAT
3	AGAP010094	726	706	13.4425	4.33e-06	0.0536	AAACAACAGTAATAATAAAAA
3	AGAP010088	458	438	12.5493	6.48e-06	0.0604	TAATAAGAACAATAAGAAAAT
3	AGAP010082	1141	1121	12.3508	7.07e-06	0.0616	ACATTTGAGAAGAAAGAAAAT
3	AGAP010081	1124	1104	17.809	4.6e-07	0.029	CGATAAAAGCAACAAAAAAAA
3	AGAP010080	1153	1133	17.809	4.6e-07	0.029	AAATCTAAAAAATAATAAAAT
3	AGAP010069	296	316	18.5036	3.07e-07	0.0273	ACAACAAAAAAATAAAAAAAA
3	AGAP010068	453	473	13.0455	5.19e-06	0.0568	TCAGCAGAAGAAAAAAAAAAC
3	AGAP010065	350	330	12.7478	5.93e-06	0.059	AAATCCATAGAAAAAAAAAAC
3	AGAP010053	781	801	24.2595	5.4e-09	0.0131	ACAGAGAAACAAAAAAAAAAA
3	AGAP010046	173	153	11.5569	9.95e-06	0.0681	ACACTGAAATGGACAAAAAAA
3	AGAP010042	290	310	19.0991	2.15e-07	0.0255	CCATCAGATCATCAAAAAAAA
3	AGAP010040	104	124	12.7478	5.93e-06	0.059	CCAGCCAATAAGAAAGAAATA
3	AGAP010038	209	229	18.9006	2.42e-07	0.0268	ACATATATGAAATAAATAAAC
3	AGAP010036	161	181	16.0227	1.22e-06	0.0362	AAAGTAAACAAACAAAAAAAA
3	AGAP010033	598	618	12.3508	7.07e-06	0.0616	TTATATATTCGTTAAAAAAAA
3	AGAP010032	338	318	12.3508	7.07e-06	0.0616	TTATATATTCGTTAAAAAAAA
3	AGAP010027	901	921	13.1448	4.96e-06	0.0558	CCTTCCCCGAAAAAAAAAAAC
3	AGAP010024	112	92	15.8242	1.36e-06	0.0372	CTAGTAAAAAAAAAAAAAACA
3	AGAP010020	350	330	21.2823	5.15e-08	0.0198	TCACATAAAAACTAAAAAAAA
3	AGAP010019	152	172	18.4044	3.25e-07	0.0273	ACAGAAAAAAAATCATAAAAA
3	AGAP010016	606	586	12.3508	7.07e-06	0.0616	CAATCAGCTCAAAAATAAAAT
3	AGAP010015	1167	1147	13.7402	3.77e-06	0.0514	AGAGTAAAACAAAAAAAAAAA
3	AGAP010006	237	257	17.809	4.6e-07	0.029	TCTGCTACCAAATAAAAAAAA
3	AGAP010002	270	290	20.1907	1.07e-07	0.0233	CCACCAAACAGATAAAAAACA
3	AGAP009991	728	708	12.0531	8.05e-06	0.0641	CCATCCAAAAGACAAAAACTT
3	AGAP009990	337	317	15.0303	2.03e-06	0.0421	ACAGTTATGTATAAAAAAAAA
3	AGAP009988	291	271	12.5493	6.48e-06	0.0604	AAAGTTAAAAAATCAAAATAA
3	AGAP009986	120	100	15.328	1.75e-06	0.0403	ACTGAAAACAAACCAAAAAAA
3	AGAP009983	870	890	18.7021	2.73e-07	0.0273	ACTGCAAAAAAAAAAATAAAA
3	AGAP009982	1048	1028	14.8318	2.24e-06	0.0438	ACAGCACAACACCAAAAACAA
3	AGAP009980	485	465	13.9387	3.44e-06	0.0496	CCACTAACACAACAAAAACCT
3	AGAP009963	294	274	11.5569	9.95e-06	0.0681	ATAGCAGAGAAAAAAAAACGA
3	AGAP009956	363	343	22.6716	1.88e-08	0.0153	TCATCGATGCAATAAACAAAA
3	AGAP009952	86	66	15.9234	1.29e-06	0.0366	AAACAAAAAGAGAAAAAAAAA
3	AGAP009947	516	536	14.1371	3.13e-06	0.0481	AAACATAAAGAACAATAAAAA
3	AGAP009945	90	70	15.9234	1.29e-06	0.0366	ACACAAACTCAACAAATAATA
3	AGAP009944	970	950	19.893	1.3e-07	0.0233	ACACCAAAGAAACAAACAAAT
3	AGAP009936	645	665	14.3356	2.85e-06	0.0464	ACACCAATTCAGCAAAAAATC
3	AGAP009922	75	95	13.7402	3.77e-06	0.0514	TCATTGGTACAATCAAAAACA
3	AGAP009903	242	262	15.4272	1.66e-06	0.0397	ACATTAAATTAAAAAAAAGAA
3	AGAP009901	270	250	16.0227	1.22e-06	0.0362	TAACAAAAAAAAAAAAAAACA
3	AGAP009899	385	365	20.2899	1e-07	0.0233	AAAGAAAAGCAAAAAAAAAAT
3	AGAP009888	125	105	12.1524	7.71e-06	0.0639	TAATTAATACAATAAACAATA
3	AGAP009880	779	799	12.4501	6.77e-06	0.0611	ACTGCAAATTAAAAAAAAACT
3	AGAP009873	125	105	21.3815	4.83e-08	0.0195	ACACAGCAACAAAAAAAAAAA
3	AGAP009867	336	356	12.6486	6.2e-06	0.0598	TCATTTAAAAAAACATTAAAA
3	AGAP009865	780	800	14.0379	3.28e-06	0.049	ATATATATGAAGCAATAAAAA
3	AGAP009864	1119	1139	13.7402	3.77e-06	0.0514	TTTGCAAATAACTAAAAAAAA
3	AGAP009859	980	960	17.5112	5.45e-07	0.0299	ACTGTGATGGAATAAAAAAAA
3	AGAP009848	256	236	12.9463	5.43e-06	0.0579	ACATTAAAGTGATAAATATAA
3	AGAP009847	861	841	14.7326	2.35e-06	0.0444	CTTCAGAAGCAGAAAAAAAGA
3	AGAP009845	944	924	12.6486	6.2e-06	0.0598	CCACGAAACAAACAAAAAAAT
3	AGAP009842	531	511	13.9387	3.44e-06	0.0496	TCACAAGAAAAGAAAAAAACA
3	AGAP009834	509	529	12.2516	7.38e-06	0.0628	ACACTCAAAGAATAAGAATAA
3	AGAP009830	745	765	16.8166	8.01e-07	0.0327	CAATAAAATAAATAAATAAAT
3	AGAP009829	641	661	16.5189	9.4e-07	0.0336	AAATAACAAAAAAAAAAAAAA
3	AGAP009828	1059	1079	12.9463	5.43e-06	0.0579	ACATTGTTGCAATAAAAACAA
3	AGAP009825	252	232	17.6105	5.16e-07	0.0296	AAACAAACGAAAAAAAAAAAT
3	AGAP009823	326	306	11.9539	8.4e-06	0.0641	ACACAAACGCAACAAACAGGA
3	AGAP009806	582	602	13.7402	3.77e-06	0.0514	CAACAGAAAAAATAAACATAA
3	AGAP009800	641	621	16.3204	1.05e-06	0.0343	AAATAGAATAAAAAAATAAAA
3	AGAP009796	45	65	15.725	1.43e-06	0.0377	CCTGCAAAAAAAAAAACAAAT
3	AGAP009795	833	853	17.6105	5.16e-07	0.0296	ATATATAAAGAACAAAAAAAA
3	AGAP009789	172	192	18.2059	3.66e-07	0.0275	ATATTAAAAAAATAAATAAAA
3	AGAP009786	138	118	13.7402	3.77e-06	0.0514	ACACATATTTAAAAAAAACAT
3	AGAP009775	827	847	12.6486	6.2e-06	0.0598	CAATTCAATCAAACAAAATAA
3	AGAP009772	854	834	13.1448	4.96e-06	0.0558	TTTTCTACACAACAAAAACAA
3	AGAP009769	369	349	18.7021	2.73e-07	0.0273	CTACTGAAGTAAAAAAAAAAA
3	AGAP009763	111	131	13.5417	4.14e-06	0.0531	TTACCCAAAAAAAAAAAACAT
3	AGAP009760	861	841	12.1524	7.71e-06	0.0639	AAAGATAACAAAACAAAAACA
3	AGAP009744	112	132	12.3508	7.07e-06	0.0616	AAATAAATGAAATAAAATAAA
3	AGAP009740	30	50	11.9539	8.4e-06	0.0641	CCAGCTGATAACACAAAACAA
3	AGAP009739	333	313	11.9539	8.4e-06	0.0641	CCAGCTGATAACACAAAACAA
3	AGAP009732	96	76	11.6562	9.54e-06	0.0673	CAACAACAACAGCAAAAAAAC
3	AGAP009698	535	515	15.0303	2.03e-06	0.0421	ACAGCGATAAACCAATAAAAA
3	AGAP009696	768	748	12.0531	8.05e-06	0.0641	ACTTTTATTCAAAAATAAAAC
3	AGAP009693	806	826	20.6869	7.72e-08	0.0217	ACACATAACCAAAAAAAAAAC
3	AGAP009689	68	88	13.9387	3.44e-06	0.0496	AAAGAAACAAAAAAAAAAACA
3	AGAP009688	820	800	17.0151	7.18e-07	0.0317	AAACCCAACAAAAAAAAAAAT
3	AGAP009681	692	712	12.7478	5.93e-06	0.059	AAACAAGAACAGCAAAAACAA
3	AGAP009680	505	525	15.9234	1.29e-06	0.0366	AAACAAAAACAAAAAGAAAAT
3	AGAP009677	159	139	12.847	5.68e-06	0.0585	ATATCAAAGCAAACAAACAAA
3	AGAP009672	982	1002	20.1907	1.07e-07	0.0233	CCATCAAACAAAACAAAAAAT
3	AGAP009666	183	203	14.5341	2.59e-06	0.0454	ACACTGCACCAAAAAACAAAA
3	AGAP009664	668	648	12.5493	6.48e-06	0.0604	CATGAGAAGAAAAAAAAACAT
3	AGAP009662	441	461	12.1524	7.71e-06	0.0639	TTAGTACAACAATAATAAAAA
3	AGAP009659	676	656	16.9158	7.58e-07	0.0319	ACTGCAAAACAATCAATAAAT
3	AGAP009656	405	425	14.3356	2.85e-06	0.0464	CAACAGAATAAAAAAAAACAT
3	AGAP009652	697	717	15.725	1.43e-06	0.0377	AAATTAATACAAAAAAAAAAC
3	AGAP009642	273	253	17.7097	4.87e-07	0.029	TCATCGATGAAATAAACAACA
3	AGAP009639	996	1016	15.5265	1.58e-06	0.0387	AAAGAGCAACAACAAAAAAAA
3	AGAP009631	547	527	20.3892	9.44e-08	0.0233	CCATCGAACCAACAAATAAAT
3	AGAP009630	607	627	12.3508	7.07e-06	0.0616	TTTGTGAAGCAACAAAAACAA
3	AGAP009627	192	212	13.5417	4.14e-06	0.0531	TCATGAAAGAAATAAACAAAA
3	AGAP009625	290	270	11.5569	9.95e-06	0.0681	AAATAAGTACATTAATAAAAA
3	AGAP009622	642	662	16.0227	1.22e-06	0.0362	GCAGCAAAAAAAAAAAAAAAA
3	AGAP009620	820	840	14.2364	2.98e-06	0.0474	TATTCGAAAAAAAAAATAAAA
3	AGAP009619	630	610	17.1143	6.81e-07	0.0314	ATTTCAAACAAACAAAAAAAA
3	AGAP009605	386	406	11.5569	9.95e-06	0.0681	ACATTGAAGAAAATAATAAAA
3	AGAP009602	868	848	14.8318	2.24e-06	0.0438	AAAGAAAAACACAAAAAACAA
3	AGAP009598	201	221	13.6409	3.95e-06	0.052	TCAGAAAAATGATAAAAAATA
3	AGAP009588	529	549	12.847	5.68e-06	0.0585	ATATAAATTAACAAAAAAAAT
3	AGAP009585	74	54	14.8318	2.24e-06	0.0438	ACATTAAAGAAAAAAAAGAAA
3	AGAP009576	937	957	11.6562	9.54e-06	0.0673	CAAGAAGAGCAAAAAGAAGAA
3	AGAP009574	90	70	11.9539	8.4e-06	0.0641	ATATAAACGCAAAAAAAACGT
3	AGAP009567	681	701	14.0379	3.28e-06	0.049	AAATCAATAAAAAAATAAACA
3	AGAP009566	964	984	13.9387	3.44e-06	0.0496	CCAAAAAAACAAAAAACAAAA
3	AGAP009562	90	70	21.2823	5.15e-08	0.0198	ACAGCAACGCAAAAAAAAAGA
3	AGAP009559	910	930	13.3432	4.54e-06	0.0545	TAAGATAAAAACTAAATAAAA
3	AGAP009557	145	165	14.1371	3.13e-06	0.0481	AAAGCAAAAAAAAAAAAAGAT
3	AGAP009556	1110	1130	15.328	1.75e-06	0.0403	CAACCAAAAAATAAAAAAATA
3	AGAP009553	310	290	12.0531	8.05e-06	0.0641	TCAGCGCTGAAAACAAAACAA
3	AGAP009543	953	973	13.8394	3.6e-06	0.0507	TCACCCAATCACCCAAAACAA
3	AGAP009539	248	228	15.1295	1.93e-06	0.0413	TCATTGATGAAATAAACAACA
3	AGAP009526	404	424	11.8547	8.77e-06	0.0648	CCTTCAAAACCCCAAAAAAAA
3	AGAP009513	141	161	17.0151	7.18e-07	0.0317	CATTCTATACAGTAAAAAAAT
3	AGAP009499	683	663	20.1907	1.07e-07	0.0233	ACTGCAATCAAATAAAAAAAA
3	AGAP009476	634	654	23.5648	9.26e-09	0.0131	ACACCAACAAAAAAAAAAAAA
3	AGAP009475	382	362	17.3128	6.1e-07	0.0299	CAACAAAAAAAAAAAACAAAA
3	AGAP009471	980	960	18.2059	3.66e-07	0.0275	CCACAAAACAAAAAAAAACAT
3	AGAP009467	1124	1104	11.9539	8.4e-06	0.0641	CAACCGATAAACACAAAAACA
3	AGAP009451	152	172	13.7402	3.77e-06	0.0514	ACACACAAACAAACAACAAAC
3	AGAP009450	263	243	12.6486	6.2e-06	0.0598	AAATCGAACAAAAAAAAAATC
3	AGAP009448	306	286	17.6105	5.16e-07	0.0296	AATTCAAAACAAAAATAAAAA
3	AGAP009447	140	120	17.6105	5.16e-07	0.0296	CCATAAAAAAAATCAAAACCA
3	AGAP009445	405	425	15.0303	2.03e-06	0.0421	ATTCCAAAAAAAAAAACAAAA
3	AGAP009444	266	286	12.7478	5.93e-06	0.059	AAACATATTGAAAAAAAAACA
3	AGAP009442	723	743	13.3432	4.54e-06	0.0545	AAATAGAAGAAGCCAAAAAAT
3	AGAP009434	406	426	15.5265	1.58e-06	0.0387	AAATCTAATCATCAAAAAAAT
3	AGAP009432	71	91	13.4425	4.33e-06	0.0536	GCTTCTAAATAATAAAAAAAA
3	AGAP009422	1165	1185	12.0531	8.05e-06	0.0641	ATATTTAAAAACTCAAAACAA
3	AGAP009403	541	521	13.4425	4.33e-06	0.0536	CTACAAAACAAGAAAAAAGAA
3	AGAP009389	177	157	19.893	1.3e-07	0.0233	ACACACAAAAAAAAAAAAACA
3	AGAP009386	166	186	12.6486	6.2e-06	0.0598	CCATTGAAGAAAAAAAAGAAT
3	AGAP009385	635	655	13.244	4.74e-06	0.0554	CCTTTTTTGCAAAAAAAAAAA
3	AGAP009383	1037	1057	16.6181	8.91e-07	0.0334	TCTCTCAAAAAACAAAAAAAA
3	AGAP009378	699	679	16.1219	1.16e-06	0.0358	CCCCCAAAAAAACAAAAAAAA
3	AGAP009373	94	114	13.0455	5.19e-06	0.0568	ACCTCGATGCAAAAAAAAGAA
3	AGAP009370	565	545	16.8166	8.01e-07	0.0327	CTAGCTAAACAAAAAAAAAGT
3	AGAP009369	745	725	12.0531	8.05e-06	0.0641	ACATTCAAGCAAAACAAAACA
3	AGAP009367	413	393	13.4425	4.33e-06	0.0536	AATGTAAAGTAACAAAAAAAA
3	AGAP009358	371	391	17.1143	6.81e-07	0.0314	AAATTAAAACAAAAAACAAAA
3	AGAP009355	674	654	13.8394	3.6e-06	0.0507	ATATTAATAAAACAATAAAAA
3	AGAP009353	473	453	14.2364	2.98e-06	0.0474	CTACAAATTAAATAATTAAAA
3	AGAP009349	808	828	16.9158	7.58e-07	0.0319	AAATATATACAAAAAAAAAAC
3	AGAP009340	21	1	14.931	2.13e-06	0.0428	GCTCAAATGCAAAAAAAAAAA
3	AGAP009339	287	267	12.6486	6.2e-06	0.0598	ATTCCAATGGAAAAAGAAAAA
3	AGAP009338	276	296	12.6486	6.2e-06	0.0598	ATTCCAATGGAAAAAGAAAAA
3	AGAP009330	124	144	19.496	1.67e-07	0.0241	ACACAGAAGAGGAAAAAAAAA
3	AGAP009326	530	510	22.7709	1.75e-08	0.0148	CCATCCCAACAAAAAAAAAAA
3	AGAP009319	423	443	12.7478	5.93e-06	0.059	ACATCAAAACATCCAATAGAA
3	AGAP009317	145	125	16.1219	1.16e-06	0.0358	CAACAAACAAAAAAAAAAACA
3	AGAP009315	236	216	19.9922	1.23e-07	0.0233	ACAGAGAAAAAGAAAAAAAAA
3	AGAP009314	952	972	14.2364	2.98e-06	0.0474	TCAGCAAAAGAAAAAATAATA
3	AGAP009313	191	211	13.244	4.74e-06	0.0554	TCTTTTACAAAAAAAAAACAA
3	AGAP009312	521	501	12.5493	6.48e-06	0.0604	TAACAAAAACAATAAAATAAA
3	AGAP009307	595	615	18.3052	3.45e-07	0.0273	CAACTTATGCACCAAAAAAAA
3	AGAP009304	264	284	15.2288	1.83e-06	0.0408	ATATTGAAAAAATAAATAAAT
3	AGAP009280	477	497	12.3508	7.07e-06	0.0616	ACATCATTCCAAACAAAAAAA
3	AGAP009279	481	461	11.9539	8.4e-06	0.0641	TAATAAATACGAAAAAAAAAC
3	AGAP009276	747	727	15.9234	1.29e-06	0.0366	CTACAAAACAAACAATAAAAA
3	AGAP009273	857	877	12.7478	5.93e-06	0.059	CCTTATCCTCAGTAAATAAAA
3	AGAP009271	33	13	18.3052	3.45e-07	0.0273	TCATCAATGAAATAAACAACA
3	AGAP009269	365	345	18.7021	2.73e-07	0.0273	TAACCAAAGAAAAAAAAAATA
3	AGAP009268	538	518	13.4425	4.33e-06	0.0536	TAATCAAACCGAAAAAAAAGA
3	AGAP009262	1187	1167	12.5493	6.48e-06	0.0604	AAACAAAACAAAACAAAAAAC
3	AGAP009261	755	735	12.5493	6.48e-06	0.0604	CAACAAAAATAATAATAATAA
3	AGAP009251	1046	1026	12.5493	6.48e-06	0.0604	ACAGCAATGCAACAACAAACA
3	AGAP009249	1008	988	17.0151	7.18e-07	0.0317	CAATCTGATCAACCAAAAAAA
3	AGAP009245	133	153	16.2211	1.1e-06	0.0352	CTAGCAAAAGAATAAAAATAA
3	AGAP009243	768	788	11.9539	8.4e-06	0.0641	TGACAAAAGAAGAAAAAAAAA
3	AGAP009239	854	874	14.2364	2.98e-06	0.0474	CCACCGAACAAACAATTACAA
3	AGAP009233	267	287	16.3204	1.05e-06	0.0343	TCATCAAATAATTAAAAAAAC
3	AGAP009232	372	392	16.3204	1.05e-06	0.0343	TCATCAAATAATTAAAAAAAC
3	AGAP009220	155	175	19.9922	1.23e-07	0.0233	ACATAAATAAAATAAAAATAA
3	AGAP009216	428	448	16.9158	7.58e-07	0.0319	TCACCGAAAAAGAAAGAAAAA
3	AGAP009208	855	835	13.1448	4.96e-06	0.0558	CCTGTAGAAAGAAAAAAAAAA
3	AGAP009169	940	920	12.1524	7.71e-06	0.0639	TATGCAAAGGAAAAAAAACAA
3	AGAP009160	809	789	15.725	1.43e-06	0.0377	CCTGAGCACCAACAAAAAAAA
3	AGAP009158	1142	1122	14.4349	2.71e-06	0.046	TAACAAATGCAAAAAAAAAGT
3	AGAP009149	371	391	14.8318	2.24e-06	0.0438	AATTTAAAAAAATAAAAAATA
3	AGAP009142	856	876	12.5493	6.48e-06	0.0604	AAACCAAACCAAACAAAAACC
3	AGAP009137	603	583	16.3204	1.05e-06	0.0343	TTAGAGAAGCAAAAAAAAAAC
3	AGAP009136	264	284	18.8013	2.57e-07	0.0273	AAACCAAAAAAAAAAAAAATA
3	AGAP009134	350	330	12.5493	6.48e-06	0.0604	CAACCTAAACGGAAATTAAAA
3	AGAP009133	122	102	18.3052	3.45e-07	0.0273	AAATCTATACAAAAAAAAAGA
3	AGAP009131	166	186	15.1295	1.93e-06	0.0413	CAACAACAACAACAAAAAACA
3	AGAP009120	761	781	12.2516	7.38e-06	0.0628	AAATCAAAACAAACAAAACTT
3	AGAP009116	1080	1100	17.5112	5.45e-07	0.0299	CCTTTTACCAAAAAAAAAAAA
3	AGAP009114	50	30	18.6029	2.9e-07	0.0273	ACATTTATAAAAAAAAAAACA
3	AGAP009109	431	451	23.0686	1.39e-08	0.0141	ACATACAAAAAAAAAAAAAAA
3	AGAP009103	874	894	14.0379	3.28e-06	0.049	CTACCGGTGGAAACAAAAAAA
3	AGAP009102	82	62	11.6562	9.54e-06	0.0673	ACATACACACGCTCAAAACAA
3	AGAP009083	172	192	12.2516	7.38e-06	0.0628	ACACAGAAGAAAAAAAAGACA
3	AGAP009064	121	101	12.4501	6.77e-06	0.0611	TTAGCACACCAAAAAATAAAA
3	AGAP009061	239	259	18.2059	3.66e-07	0.0275	ACACAAGTGAAATAAAAATAA
3	AGAP009059	538	558	16.4196	9.91e-07	0.0341	CATTCAAAACAATCAACAAAA
3	AGAP009046	820	840	14.6333	2.46e-06	0.0453	ACAGAAAAAAGACAAAAAGAA
3	AGAP009045	40	20	14.6333	2.46e-06	0.0453	ACAGAAAAAAGACAAAAAGAA
3	AGAP009044	748	768	12.5493	6.48e-06	0.0604	AAATTGGTGAAAAAAAAAACA
3	AGAP009040	537	517	13.8394	3.6e-06	0.0507	AAACAACAAAAAACAAAAAAA
3	AGAP009039	80	60	14.931	2.13e-06	0.0428	TTATAAAAAAAAAAAACAAAA
3	AGAP009028	688	708	12.9463	5.43e-06	0.0579	ATACTTCAACAGTAAAAAACA
3	AGAP009027	49	69	14.5341	2.59e-06	0.0454	CAATTGGAAAAATAATAAAAA
3	AGAP009023	1004	984	12.4501	6.77e-06	0.0611	ACATTGCAACAACCAGAAAAA
3	AGAP009017	648	628	12.7478	5.93e-06	0.059	AAATTGAAACAGAAAAAAACT
3	AGAP009015	411	431	22.1754	2.71e-08	0.0178	CAACCAAAAAAACAAAAAAAA
3	AGAP009013	615	635	12.7478	5.93e-06	0.059	CTATCAACACACAAAGAAAAT
3	AGAP009010	397	377	14.7326	2.35e-06	0.0444	ACTTTAGATAAATAAATAAAA
3	AGAP009009	465	445	12.4501	6.77e-06	0.0611	TCATATGAATAATCAAAAATA
3	AGAP009008	837	857	11.9539	8.4e-06	0.0641	CAATAAAAATATTAAAAAGAA
3	AGAP009001	711	731	16.1219	1.16e-06	0.0358	CCTCGAATGCAAAAAAAAAAA
3	AGAP008997	1190	1170	12.847	5.68e-06	0.0585	AAATCAATGAAATAAAAACTC
3	AGAP008988	516	496	12.0531	8.05e-06	0.0641	CCTGCGAAAAAAAAAAGAAAA
3	AGAP008985	859	879	14.2364	2.98e-06	0.0474	AAAGCAAAAGAAAAAAAAAGA
3	AGAP008977	874	894	12.6486	6.2e-06	0.0598	ACATACACACACACAAAAAAC
3	AGAP008974	672	652	11.5569	9.95e-06	0.0681	TCATCGAAAAATGAAAAAAAA
3	AGAP008973	165	185	19.7937	1.39e-07	0.0233	ACACACAAAAAAAAAAAACAA
3	AGAP008971	916	896	12.4501	6.77e-06	0.0611	CTATTTAACAAACAAAAAATT
3	AGAP008969	499	519	13.4425	4.33e-06	0.0536	CCTGAGAATAAAACAAAACAA
3	AGAP008968	718	738	12.6486	6.2e-06	0.0598	AAAGCAAACCAGCAAATAAAT
3	AGAP008967	848	868	16.3204	1.05e-06	0.0343	TTTTCTAAACAAAAAAAAACA
3	AGAP008955	372	352	17.7097	4.87e-07	0.029	TCATCGATGAAATAAACAACA
3	AGAP008949	665	645	13.4425	4.33e-06	0.0536	CCATTGAAATAAAAAAAACGA
3	AGAP008947	42	22	12.1524	7.71e-06	0.0639	CAACAAAAAAAGACAGAAAAA
3	AGAP008946	210	190	12.3508	7.07e-06	0.0616	TTTTCCAAACACACAAAAAAA
3	AGAP008933	744	724	12.1524	7.71e-06	0.0639	ATTTATATTCAATAAAAAAGT
3	AGAP008930	122	102	12.1524	7.71e-06	0.0639	TAACTTACGTAGAAAAAAAAA
3	AGAP008923	307	287	15.725	1.43e-06	0.0377	AATCCAACGAATTAAAAAAAA
3	AGAP008921	809	829	15.2288	1.83e-06	0.0408	ACAGAAGACAAAAAAAAAACA
3	AGAP008919	647	667	12.2516	7.38e-06	0.0628	ACTGCTGAAAAATAAACACAA
3	AGAP008918	341	361	11.9539	8.4e-06	0.0641	ACACTCCAACAAAAAACAACA
3	AGAP008913	540	560	15.2288	1.83e-06	0.0408	TTTTATATCCAAAAAAAAAAA
3	AGAP008908	173	193	16.8166	8.01e-07	0.0327	CCACAGACACACAAAAAAGAA
3	AGAP008907	792	772	16.8166	8.01e-07	0.0327	CCACAGACACACAAAAAAGAA
3	AGAP008898	664	644	17.412	5.76e-07	0.0299	CAACCGAAACGAAAAAAAATA
3	AGAP008889	384	404	15.6257	1.5e-06	0.0382	ATACTAAAACACACAAAAAAA
3	AGAP008885	564	584	12.1524	7.71e-06	0.0639	TTTTTAAATAAATAATAAAAA
3	AGAP008866	634	654	18.4044	3.25e-07	0.0273	AAACAGCAGCAACAAAAAAAA
3	AGAP008865	42	62	12.9463	5.43e-06	0.0579	ATTTTGATGAAAAAAAAAACA
3	AGAP008863	373	393	17.1143	6.81e-07	0.0314	ATACCGACCAAACAAAAAAAA
3	AGAP008860	986	1006	13.7402	3.77e-06	0.0514	AAACAAAAAAAATAAGAAGAA
3	AGAP008859	888	908	13.6409	3.95e-06	0.052	AAACCGCCACAAAAAAAAACA
3	AGAP008856	967	947	15.4272	1.66e-06	0.0397	AATGCAAAACATAAAAAAAAA
3	AGAP008852	350	330	14.6333	2.46e-06	0.0453	TAATTGAAAAATTAAAAAAAA
3	AGAP008850	214	234	15.6257	1.5e-06	0.0382	ACACAAACACAACAAACACAA
3	AGAP008843	556	536	18.4044	3.25e-07	0.0273	CCTCCTCTCCAAAAAAAAAAA
3	AGAP008841	660	640	12.4501	6.77e-06	0.0611	TCATTGATGCGATAAGCAAAA
3	AGAP008838	663	643	14.2364	2.98e-06	0.0474	ACACCAGACAAGAAAAAATAA
3	AGAP008837	1178	1198	15.9234	1.29e-06	0.0366	TAACCTATGCGCAAAAAAAAA
3	AGAP008830	635	615	18.6029	2.9e-07	0.0273	ACACCGATTTACTAAAAAAAA
3	AGAP008826	1119	1139	13.9387	3.44e-06	0.0496	TCAAAAAAGCGAAAAAAAAAA
3	AGAP008822	539	519	11.5569	9.95e-06	0.0681	TATTAGGAACAATAAAAAAAC
3	AGAP008820	647	667	17.5112	5.45e-07	0.0299	ATAGCAAAAAAAAAAAAACAA
3	AGAP008816	560	580	14.931	2.13e-06	0.0428	TCATCTAAGGAGTAAAAACGA
3	AGAP008815	23	3	14.931	2.13e-06	0.0428	TCATCTAAGGAGTAAAAACGA
3	AGAP008804	965	985	17.2135	6.45e-07	0.0307	ACACAAATAGGAAAAAAAAAA
3	AGAP008802	722	742	15.2288	1.83e-06	0.0408	TAATAAAACTAAAAAAAAAAA
3	AGAP008800	200	180	12.1524	7.71e-06	0.0639	CAACCTAAACAAACAAACAAA
3	AGAP008799	727	707	11.7554	9.15e-06	0.0659	TCACGGCTGCAAAAAAAAAAA
3	AGAP008794	1000	980	12.0531	8.05e-06	0.0641	TTAGAAATAAATAAAAAAAAA
3	AGAP008793	381	361	13.244	4.74e-06	0.0554	AATCTGGACCAAAAAAAAAAA
3	AGAP008792	1102	1082	19.496	1.67e-07	0.0241	ACATTAAACCAAAAAAAAAAC
3	AGAP008784	242	262	15.0303	2.03e-06	0.0421	AAAGCACAACAGCAAAAAAAA
3	AGAP008778	765	745	19.5952	1.58e-07	0.0241	TAATAAAACCAAAAAAAAAAA
3	AGAP008766	60	40	11.7554	9.15e-06	0.0659	TCACCACCGAAAAAAACAACA
3	AGAP008761	299	279	14.1371	3.13e-06	0.0481	AAATTTCAACAATAAAAATAA
3	AGAP008760	271	291	14.1371	3.13e-06	0.0481	AAATTTCAACAATAAAAATAA
3	AGAP008758	981	1001	13.5417	4.14e-06	0.0531	CTAGCAAAACCAAAAAAAAAA
3	AGAP008757	325	305	18.2059	3.66e-07	0.0275	ACAGCAGAGAAAAAAAAATAA
3	AGAP008756	380	400	18.2059	3.66e-07	0.0275	ACAGCAGAGAAAAAAAAATAA
3	AGAP008754	902	922	13.244	4.74e-06	0.0554	ATTTATACGAACCAAAAAAAA
3	AGAP008751	137	157	13.7402	3.77e-06	0.0514	ACATCTGCTAAATAAATAAAC
3	AGAP008740	81	101	16.7173	8.45e-07	0.0327	ACTTCAAAGAGATAATAAAAT
3	AGAP008738	1123	1103	16.1219	1.16e-06	0.0358	ACAGAAAAAAAAACAACAAAA
3	AGAP008730	809	829	14.0379	3.28e-06	0.049	AAACAACAACAAAAAGAAAAA
3	AGAP008729	765	785	17.5112	5.45e-07	0.0299	AAACAACAACAACAAAAAAAA
3	AGAP008726	511	531	15.8242	1.36e-06	0.0372	CATTCCAAAAAAAAAATAAAA
3	AGAP008720	669	689	13.244	4.74e-06	0.0554	TAATCGGTTCATTAAAAAAAA
3	AGAP008719	968	988	12.4501	6.77e-06	0.0611	ACACACACACATACAAAAACA
3	AGAP008718	466	486	15.6257	1.5e-06	0.0382	ATATTCAAATAAAAAAAAAAA
3	AGAP008715	474	494	13.0455	5.19e-06	0.0568	AAATACAAAAAAAAATTAAAA
3	AGAP008712	653	633	12.5493	6.48e-06	0.0604	TCATTGAAAGATTAAAAAATA
3	AGAP008710	537	557	16.3204	1.05e-06	0.0343	ACACACACACACAAAAAAACA
3	AGAP008704	555	535	12.0531	8.05e-06	0.0641	ATACCAAACAAATCAAAAATC
3	AGAP008684	707	727	12.2516	7.38e-06	0.0628	CATGAGAATAAAAAATAAAAA
3	AGAP008681	413	393	12.9463	5.43e-06	0.0579	ACATCGTTGCAATAATAAAAT
3	AGAP008679	1065	1045	11.8547	8.77e-06	0.0648	TAAGTAAATAAATAAATAAAT
3	AGAP008677	248	228	16.3204	1.05e-06	0.0343	ATAGAAACAAAACAAAAAAAA
3	AGAP008673	282	302	17.809	4.6e-07	0.029	TTATCAAAAAAATAAGAAAAA
3	AGAP008667	258	278	11.6562	9.54e-06	0.0673	TATTTAAAACAGTAAAAAGAA
3	AGAP008665	179	159	11.9539	8.4e-06	0.0641	CAAGCGATACAGCCAAAAATA
3	AGAP008659	759	739	18.9006	2.42e-07	0.0268	CAACCAAAAAAACAAAAACAA
3	AGAP008655	476	496	13.7402	3.77e-06	0.0514	AAAACGAAACAACAAAAAAAA
3	AGAP008649	483	463	14.4349	2.71e-06	0.046	ACATCAAAGCAATAGATAATA
3	AGAP008640	836	816	12.1524	7.71e-06	0.0639	ATTGCCAAGCGAAAAACAAAA
3	AGAP008639	201	221	16.2211	1.1e-06	0.0352	AATTAGAAACAAAAAATAAAA
3	AGAP008632	346	366	12.847	5.68e-06	0.0585	CAATTTAAAAGATAAAAACAT
3	AGAP008609	718	698	15.2288	1.83e-06	0.0408	ACAGCGAAGAAGTAATAACAT
3	AGAP008606	816	796	15.6257	1.5e-06	0.0382	ACAGCCATACAACCAACAAAA
3	AGAP008600	685	705	12.9463	5.43e-06	0.0579	TCTTAAAACAAAAAAAAACAT
3	AGAP008599	586	566	13.244	4.74e-06	0.0554	ACATCTAAGTACAAAAAAGGA
3	AGAP008591	697	717	16.3204	1.05e-06	0.0343	ATATCAAAGAACAAAACAAAA
3	AGAP008587	1156	1176	17.0151	7.18e-07	0.0317	ACAAAAAAGCGATAAAAAAAA
3	AGAP008586	84	104	17.0151	7.18e-07	0.0317	ACAAAAAAGCGATAAAAAAAA
3	AGAP008583	1140	1120	14.931	2.13e-06	0.0428	ATATATGTATAATAAAAAAAA
3	AGAP008582	217	197	12.4501	6.77e-06	0.0611	CATTTTAAATAGAAAAAAAAA
3	AGAP008568	533	513	11.7554	9.15e-06	0.0659	ATACAAACTTAACAAAAAAAT
3	AGAP008563	1166	1186	13.3432	4.54e-06	0.0545	CAATTAATGAAACAAATAATA
3	AGAP008560	1121	1101	16.4196	9.91e-07	0.0341	ACATATATTAAAAAAAAAACT
3	AGAP008556	134	114	18.5036	3.07e-07	0.0273	CCATTAAAACAGTAATTAAAA
3	AGAP008553	780	760	18.9998	2.28e-07	0.0264	CAACAAAAGCAAAAATAAAAT
3	AGAP008546	553	573	12.1524	7.71e-06	0.0639	TCTCATAAGCAACCAAAATCA
3	AGAP008538	404	384	15.9234	1.29e-06	0.0366	CAAGCGAAGGAATAAAAACAT
3	AGAP008531	375	395	13.5417	4.14e-06	0.0531	ACATCGAAGAAGTCAGTAAAT
3	AGAP008529	80	100	15.5265	1.58e-06	0.0387	AATTAAAATAAATAAATAAAA
3	AGAP008523	827	847	19.9922	1.23e-07	0.0233	CCAGATAATAAAAAAATAAAA
3	AGAP008517	243	263	14.7326	2.35e-06	0.0444	CATTATAAACAAAAAAAAATT
3	AGAP008507	171	191	15.5265	1.58e-06	0.0387	TTTGAAAAGAAATAAAAAAAT
3	AGAP008494	640	660	17.9082	4.34e-07	0.0289	GCAGAAAAGCAAAAAAAAAAA
3	AGAP008483	162	142	12.7478	5.93e-06	0.059	TCATCTGTCCAAACAAAATAA
3	AGAP008474	282	302	17.7097	4.87e-07	0.029	ACAGAGAAGAACAAAAAAACA
3	AGAP008473	705	685	17.7097	4.87e-07	0.029	ACAGAGAAGAACAAAAAAACA
3	AGAP008469	353	373	11.5569	9.95e-06	0.0681	ACACAACACCAACCAAAAACT
3	AGAP008466	828	808	13.9387	3.44e-06	0.0496	TAATAAAAACAACAAATAATA
3	AGAP008452	281	301	17.0151	7.18e-07	0.0317	CCTGTCAAAAAATAAATAAAA
3	AGAP008447	73	93	15.328	1.75e-06	0.0403	ACACACAACAACAAAAAACAA
3	AGAP008445	863	883	14.7326	2.35e-06	0.0444	TAATCAAAGCAAACAAAACCA
3	AGAP008436	34	54	13.0455	5.19e-06	0.0568	AAAGAAATGAAACAAAAAACT
3	AGAP008435	607	587	12.847	5.68e-06	0.0585	CCACAAAAAAAAACAAGAAAA
3	AGAP008433	354	334	12.2516	7.38e-06	0.0628	AAATATAAGAGAAAAACAAAT
3	AGAP008418	819	839	11.5569	9.95e-06	0.0681	CCACAGTTGTAACAAAAAAAA
3	AGAP008417	171	151	11.5569	9.95e-06	0.0681	CCACAGTTGTAACAAAAAAAA
3	AGAP008414	323	343	19.496	1.67e-07	0.0241	ACACCAAAGAAAGAAAAAAAA
3	AGAP008413	72	92	12.9463	5.43e-06	0.0579	CCATCGCTGTACAAAAAAACA
3	AGAP008408	1016	1036	19.3968	1.78e-07	0.0248	AAACAAAACAAAAAAAAAAAA
3	AGAP008400	939	919	12.1524	7.71e-06	0.0639	ACAGCACACCAAAAAACAAGA
3	AGAP008399	552	572	16.7173	8.45e-07	0.0327	GCATTGAAGCAACAAAAAAAA
3	AGAP008390	769	749	13.5417	4.14e-06	0.0531	CCAACAAAAAAAAAAGAAAAA
3	AGAP008374	75	95	12.5493	6.48e-06	0.0604	TCATCGAATCGTAAAACAAAA
3	AGAP008367	97	77	15.8242	1.36e-06	0.0372	TCTCAAAAAAAAAAAAAAAAC
3	AGAP008355	243	263	17.2135	6.45e-07	0.0307	CCATGTAAAAAAAAAAAAAAA
3	AGAP008345	600	620	11.5569	9.95e-06	0.0681	TCACCACAGAGAAAAAAAAGT
3	AGAP008343	408	428	15.5265	1.58e-06	0.0387	AAACTGAAGTAAAAAAAAAAT
3	AGAP008341	403	423	13.3432	4.54e-06	0.0545	AAATTGACAAGAAAAAAAAAA
3	AGAP008334	414	394	16.6181	8.91e-07	0.0334	ACACAAACACACAAAACAAAA
3	AGAP008332	573	553	12.7478	5.93e-06	0.059	AAAGCCAAACAAAAAGAAAAC
3	AGAP008331	251	231	11.9539	8.4e-06	0.0641	ACACTTAAAAAATAAATCAAA
3	AGAP008330	231	251	11.9539	8.4e-06	0.0641	ACACTTAAAAAATAAATCAAA
3	AGAP008329	90	110	20.8853	6.76e-08	0.0207	ATAGCAAACAAATAAAAAAAA
3	AGAP008327	783	803	13.4425	4.33e-06	0.0536	CCAGCTAAATGCTAAACAAAA
3	AGAP008316	256	236	16.3204	1.05e-06	0.0343	ACAAATAAGAAACAAAAAAAA
3	AGAP008311	916	936	11.5569	9.95e-06	0.0681	CTACAACAACAACAATAACAA
3	AGAP008303	220	200	15.8242	1.36e-06	0.0372	ACATTTAATAAACAAAAACAT
3	AGAP008287	71	51	12.7478	5.93e-06	0.059	AGATAAAAGAAAAAAAAACAA
3	AGAP008286	686	706	12.7478	5.93e-06	0.059	AGATAAAAGAAAAAAAAACAA
3	AGAP008275	717	697	14.1371	3.13e-06	0.0481	CCCGAAAAAAAAAAAAAAAAA
3	AGAP008274	884	904	16.5189	9.4e-07	0.0336	CTAGAAAAAAAACAAATAAAA
3	AGAP008271	526	506	12.4501	6.77e-06	0.0611	ATTTTGAAGCATTAAAAAAAC
3	AGAP008265	156	176	14.2364	2.98e-06	0.0474	TCATCTGCAAAATCAAAACAA
3	AGAP008254	522	502	15.0303	2.03e-06	0.0421	ACTGAACTGCAAACAAAAAAA
3	AGAP008252	1014	994	14.5341	2.59e-06	0.0454	TAAGATAAAAAAAAAAAACAA
3	AGAP008249	479	459	17.2135	6.45e-07	0.0307	CTACATATTAAATAAAAAATA
3	AGAP008248	735	715	12.3508	7.07e-06	0.0616	CCTGTTGTGAAATAAAAACAT
3	AGAP008245	506	486	12.4501	6.77e-06	0.0611	AAAACAAAGCAAAAAAAAAAC
3	AGAP008243	991	1011	14.1371	3.13e-06	0.0481	ACATAAAAGCAAACAGCAAAT
3	AGAP008241	131	151	13.3432	4.54e-06	0.0545	ACACAACCGTAACCAAAAAAA
3	AGAP008237	453	473	14.6333	2.46e-06	0.0453	AAATTAAATAAACAAAAAACA
3	AGAP008226	438	458	12.0531	8.05e-06	0.0641	ACTGATAAATAAACAATAAAA
3	AGAP008225	286	266	12.847	5.68e-06	0.0585	TAAGTGAAAAAAAAAAAAACA
3	AGAP008194	163	143	11.9539	8.4e-06	0.0641	CAACATATTAACCAAAAACAA
3	AGAP008192	641	621	12.3508	7.07e-06	0.0616	ACAGAAATACGAAAATAAAAC
3	AGAP008184	1	21	14.6333	2.46e-06	0.0453	AAAGCAAAACAGTCAACAAAA
3	AGAP008181	56	36	16.5189	9.4e-07	0.0336	AAACAGACACAAAAAAAAACA
3	AGAP008167	865	845	16.9158	7.58e-07	0.0319	CCACCAAAAAAAAAAAGAAAA
3	AGAP008163	273	253	14.4349	2.71e-06	0.046	CATTAAAAAAAGTAAAAACAA
3	AGAP008162	477	497	14.4349	2.71e-06	0.046	CATTAAAAAAAGTAAAAACAA
3	AGAP008159	735	755	12.3508	7.07e-06	0.0616	ACTGAAATGAGGTAATAAAAA
3	AGAP008156	684	704	15.6257	1.5e-06	0.0382	ATTCCAACACAACAAAAAAAT
3	AGAP008153	251	231	14.7326	2.35e-06	0.0444	ATACAAGAAAATTAAAAAAAA
3	AGAP008143	829	849	17.3128	6.1e-07	0.0299	CCACCAAAAAAGACAAAAAAC
3	AGAP008142	819	839	13.3432	4.54e-06	0.0545	ACAAACAAACAAACAAAAAAA
3	AGAP008112	47	67	15.725	1.43e-06	0.0377	CTACCGAAACAAAAAACAAGA
3	AGAP008111	939	919	15.725	1.43e-06	0.0377	CTACCGAAACAAAAAACAAGA
3	AGAP008105	9	29	13.7402	3.77e-06	0.0514	TCTCCAGCGCAATAATAAATA
3	AGAP008104	9	29	13.244	4.74e-06	0.0554	TAACAAAAGAAAAAAAAACAC
3	AGAP008103	540	520	13.8394	3.6e-06	0.0507	ATTGAAGAGAAATAAAAAAAT
3	AGAP008085	142	122	21.1831	5.51e-08	0.0198	AAACCACAGCAAAAAAAAAAA
3	AGAP008084	781	801	21.1831	5.51e-08	0.0198	AAACCACAGCAAAAAAAAAAA
3	AGAP008075	778	798	16.9158	7.58e-07	0.0319	AATCCAAAAAAAAAAAAAAAT
3	AGAP008072	163	183	11.5569	9.95e-06	0.0681	TCAGCGCAGCAATCAATACAT
3	AGAP008069	415	435	15.5265	1.58e-06	0.0387	ACTTCGATGTAGTAAAAACAA
3	AGAP008068	110	90	15.5265	1.58e-06	0.0387	ACTTCGATGTAGTAAAAACAA
3	AGAP008057	837	857	12.6486	6.2e-06	0.0598	ATTGCGATAGAACAAAAAAAA
3	AGAP008049	686	706	12.847	5.68e-06	0.0585	TTATTGAAACAAAAATTAAAA
3	AGAP008048	23	3	12.847	5.68e-06	0.0585	TTATTGAAACAAAAATTAAAA
3	AGAP008047	639	619	12.6486	6.2e-06	0.0598	TAAGATACGTAATAAAAACAA
3	AGAP008039	591	611	16.9158	7.58e-07	0.0319	ACACAGAAAAAAACAACAAAA
3	AGAP008035	833	813	17.809	4.6e-07	0.029	CCACACACACAAAAAAAAACT
3	AGAP008032	325	345	16.4196	9.91e-07	0.0341	CCAAAAAAAAAAAAAAAAAAA
3	AGAP008026	158	178	21.4808	4.5e-08	0.0195	AAAGCAACGAAATAAAAAAAA
3	AGAP008024	372	352	11.9539	8.4e-06	0.0641	ATACCAACACACAAAAAACTA
3	AGAP007999	657	677	13.9387	3.44e-06	0.0496	ACATTTCATAAATCAATAAAA
3	AGAP007997	341	361	14.931	2.13e-06	0.0428	ACACAGGCAAAAAAAAAAATA
3	AGAP007980	159	139	21.58	4.19e-08	0.0195	AAATCGGAGCAAAAAAAAAAA
3	AGAP007956	612	592	18.8013	2.57e-07	0.0273	CCATAAATATAAAAAAAAAAT
3	AGAP007955	151	171	18.8013	2.57e-07	0.0273	CCATAAATATAAAAAAAAAAT
3	AGAP007949	376	396	13.6409	3.95e-06	0.052	AAACTAAACAAATCAAAAATA
3	AGAP007944	517	497	21.4808	4.5e-08	0.0195	AAACATAAGAAACAAAAAAAA
3	AGAP007943	95	115	16.3204	1.05e-06	0.0343	ACACATGTTCAAAAAAAAAAC
3	AGAP007937	133	153	14.1371	3.13e-06	0.0481	ACACACAAGAAATAATTAACT
3	AGAP007929	1	21	14.6333	2.46e-06	0.0453	AATTACAAGAAAAAAAAAATA
3	AGAP007928	858	838	11.6562	9.54e-06	0.0673	AAACCTAAAAGAAAAATAGAA
3	AGAP007921	226	246	16.1219	1.16e-06	0.0358	AAACAAATTCAACAAAAAACA
3	AGAP007911	52	72	13.5417	4.14e-06	0.0531	AAATATAAACATTAAATAATA
3	AGAP007910	794	774	13.5417	4.14e-06	0.0531	AAATATAAACATTAAATAATA
3	AGAP007908	425	405	13.1448	4.96e-06	0.0558	AAATGAAACCAAAAAAAAAAA
3	AGAP007906	862	842	13.244	4.74e-06	0.0554	ACTGCTGATAAATAAAAAACT
3	AGAP007899	701	721	18.8013	2.57e-07	0.0273	AAACAGAACAAAAAAAAAAAA
3	AGAP007879	331	311	12.5493	6.48e-06	0.0604	CTTCATCCCCAAAAAAAAAAA
3	AGAP007857	691	671	15.328	1.75e-06	0.0403	ACATTCAAAAACAAATAAAAA
3	AGAP007845	614	634	12.6486	6.2e-06	0.0598	ACAGAACAACAGTCAGAAAAA
3	AGAP007844	358	338	19.1983	2.02e-07	0.0255	TTATAAAAAAAAAAAAAAAAA
3	AGAP007840	1144	1164	11.5569	9.95e-06	0.0681	CAACAACAACAACAATAACAA
3	AGAP007837	666	686	12.4501	6.77e-06	0.0611	AAATAAAAAAAATCAGTAAAA
3	AGAP007817	484	504	19.496	1.67e-07	0.0241	AAATTGAATAAATAAAAAAAA
3	AGAP007816	356	336	17.9082	4.34e-07	0.0289	ACACTAAACAAACAAAAAACA
3	AGAP007814	689	709	13.9387	3.44e-06	0.0496	ATTGCCAATCAGTAAAAAAAT
3	AGAP007812	117	137	11.5569	9.95e-06	0.0681	CCAGCAGAGCGTACAAAAATA
3	AGAP007807	904	884	12.0531	8.05e-06	0.0641	TTAGCAAAAAAAAAAATAGAA
3	AGAP007785	292	272	11.8547	8.77e-06	0.0648	AAAGCAAACCAAACAAAAGAT
3	AGAP007780	565	545	11.5569	9.95e-06	0.0681	AAGCATAAGAAGTAAAAAAAA
3	AGAP007772	412	432	15.6257	1.5e-06	0.0382	CCACCAACGCAGAAAGTAAAT
3	AGAP007768	552	532	13.0455	5.19e-06	0.0568	CTATATAAAAATCAATAAAAA
3	AGAP007754	885	905	13.4425	4.33e-06	0.0536	ACTTCTGAACAATAATTAACA
3	AGAP007727	577	557	12.6486	6.2e-06	0.0598	CAAACGAAGGAAAAAAAAAAA
3	AGAP007726	979	999	15.1295	1.93e-06	0.0413	AAACACATAAATTAAAAAAAA
3	AGAP007725	539	519	13.7402	3.77e-06	0.0514	TAATTAAAAAAAAAAAAAGAA
3	AGAP007724	367	387	13.4425	4.33e-06	0.0536	TTATTTATGCAAAAATTAAAA
3	AGAP007723	1137	1157	13.5417	4.14e-06	0.0531	CTTCCGGATCAAAAATAAAAA
3	AGAP007719	723	743	15.9234	1.29e-06	0.0366	AATTTAAAAAAACAAAAAAAA
3	AGAP007716	392	372	13.244	4.74e-06	0.0554	AAAGTTACACAATCAAAACAA
3	AGAP007713	260	240	13.1448	4.96e-06	0.0558	ACACCAAATAAAAAAACACAC
3	AGAP007709	550	570	17.7097	4.87e-07	0.029	AAATCAATAAAATAAAAATAA
3	AGAP007698	324	304	13.3432	4.54e-06	0.0545	AAAGAAGAGAATAAAAAAAAA
3	AGAP007697	916	936	13.0455	5.19e-06	0.0568	ATAGCTCCGCAATCAAAACAA
3	AGAP007695	400	420	13.3432	4.54e-06	0.0545	GCAGAAAAGAATTAAAAAAAA
3	AGAP007694	835	815	18.2059	3.66e-07	0.0275	ACATTCAATAAAACAAAAAAA
3	AGAP007690	104	124	17.2135	6.45e-07	0.0307	ACAGATAAAAAAAAATAAAAT
3	AGAP007672	992	972	13.1448	4.96e-06	0.0558	CTACAAATGCACAAAGTAAAA
3	AGAP007669	456	476	17.412	5.76e-07	0.0299	TCACCAATTCAAACATAAAAA
3	AGAP007668	206	186	17.412	5.76e-07	0.0299	TCACCAATTCAAACATAAAAA
3	AGAP007649	438	418	15.328	1.75e-06	0.0403	CGACCAAAAAAATAAATAAAA
3	AGAP007647	486	506	14.931	2.13e-06	0.0428	CAAGCGAAGAGAAAAAAAAAC
3	AGAP007635	167	187	17.7097	4.87e-07	0.029	TAACCAATCCAATAAAAACAA
3	AGAP007634	591	571	17.7097	4.87e-07	0.029	TAACCAATCCAATAAAAACAA
3	AGAP007624	59	39	17.6105	5.16e-07	0.0296	GCAGCCAAGAAATAAAAAAAA
3	AGAP007610	510	530	13.6409	3.95e-06	0.052	CACCCGATGCAACAAAAAAAA
3	AGAP007596	474	454	15.5265	1.58e-06	0.0387	ACACATACCAAACAAAAATAA
3	AGAP007592	78	58	15.0303	2.03e-06	0.0421	TCACTTAATCAAAAAAAACAC
3	AGAP007591	116	136	13.6409	3.95e-06	0.052	CTTGCTATGAAACAAAAAGAA
3	AGAP007588	71	91	17.1143	6.81e-07	0.0314	ACACAAACGCACAAAATAAAT
3	AGAP007587	581	561	13.3432	4.54e-06	0.0545	CCACACACAAAACAAGAAACA
3	AGAP007584	50	30	11.7554	9.15e-06	0.0659	CCATAAAATGAAACAGAAACA
3	AGAP007574	747	727	14.6333	2.46e-06	0.0453	CCTTTTATGCACAAAATAAAT
3	AGAP007555	563	543	13.8394	3.6e-06	0.0507	CCATCTGCGTGTTAAAAAAAA
3	AGAP007547	492	472	12.847	5.68e-06	0.0585	AAACAAAACAGAAAAAAAACA
3	AGAP007545	51	71	12.3508	7.07e-06	0.0616	AAGGAGAAGCAAAAAAAAAAA
3	AGAP007534	688	708	12.0531	8.05e-06	0.0641	AAAAAAAAGCAAAAAAAAACA
3	AGAP007533	777	797	12.3508	7.07e-06	0.0616	TTTTCGATGGAAAAAAAAAAT
3	AGAP007528	557	577	12.0531	8.05e-06	0.0641	TTACACGAGCGAAAAAAAAAT
3	AGAP007524	232	252	12.5493	6.48e-06	0.0604	AAATTGAATGACAAAAAAAAA
3	AGAP007523	884	864	18.7021	2.73e-07	0.0273	ACACAAAAAAACACAAAAAAA
3	AGAP007515	191	211	13.9387	3.44e-06	0.0496	AAATTTAACAAAAAAGAAAAA
3	AGAP007512	272	252	12.3508	7.07e-06	0.0616	ACACCAACGCAAGAATAAACA
3	AGAP007491	582	602	12.0531	8.05e-06	0.0641	AAAGAAAAAAACTAAAAAATT
3	AGAP007474	897	877	15.1295	1.93e-06	0.0413	AAATCAATAGAAAAAAAAACA
3	AGAP007465	512	532	15.0303	2.03e-06	0.0421	ACTTTGATAAAAAAAAAACAA
3	AGAP007463	650	630	14.2364	2.98e-06	0.0474	CAATTAATTCATTCAAAAAAA
3	AGAP007460	232	212	17.2135	6.45e-07	0.0307	CCTTACACACAGCAAAAAAAA
3	AGAP007452	886	866	13.7402	3.77e-06	0.0514	AAACAAAAATAATCAAAACAA
3	AGAP007449	43	63	14.2364	2.98e-06	0.0474	ATATAAAACAAGACAAAAAAA
3	AGAP007442	28	8	12.3508	7.07e-06	0.0616	ACAAATACAAAGTAAAAAAAA
3	AGAP007441	1101	1081	12.3508	7.07e-06	0.0616	ACAAATACAAAGTAAAAAAAA
3	AGAP007424	806	826	12.2516	7.38e-06	0.0628	AAATATGATAAGTAAAAACAA
3	AGAP007413	239	259	15.0303	2.03e-06	0.0421	AAAGAAGAATAATAAAAAAAA
3	AGAP007397	62	82	13.7402	3.77e-06	0.0514	TTTTAAAAACAGTAAAAAATA
3	AGAP007396	172	152	14.3356	2.85e-06	0.0464	ACAGAAACTCACAAAAAAAAC
3	AGAP007387	340	360	13.7402	3.77e-06	0.0514	CCAGTTGTGGAAAAAAAACAA
3	AGAP007380	477	497	17.7097	4.87e-07	0.029	ACTGAGAAGAGAAAAAAAAAA
3	AGAP007379	176	156	12.3508	7.07e-06	0.0616	TAATTGAAAAAACAAACAAAA
3	AGAP007373	15	35	11.5569	9.95e-06	0.0681	CCATCACTACAAAAATCAATA
3	AGAP007372	748	728	15.4272	1.66e-06	0.0397	ACACAACAACACCCAAAAAAA
3	AGAP007365	455	475	16.3204	1.05e-06	0.0343	TAATCAAAGAAGAAAAAACAA
3	AGAP007334	473	493	20.1907	1.07e-07	0.0233	ACACAAAATCAACAAGAAAAA
3	AGAP007333	324	344	18.0074	4.1e-07	0.0287	AAAGAAAACAAAAAAAAAAAA
3	AGAP007324	405	425	18.1067	3.88e-07	0.0283	ATATAAATTCAATAATAAAAA
3	AGAP007311	209	189	21.1831	5.51e-08	0.0198	AAAGAAAAACAAAAAAAAAAA
3	AGAP007309	109	89	12.847	5.68e-06	0.0585	ATAGCAGCACAAAAAAAAAAC
3	AGAP007307	628	608	13.7402	3.77e-06	0.0514	AAATCAAATAAAAAAACAACA
3	AGAP007293	709	689	14.931	2.13e-06	0.0428	AAAGTGAAGAAAAAAAAAAGA
3	AGAP007278	920	940	20.1907	1.07e-07	0.0233	ACACAGAAGAAGACAAAAAAA
3	AGAP007277	419	439	12.1524	7.71e-06	0.0639	AAACAAAAATAATAAACACAA
3	AGAP007270	732	752	11.9539	8.4e-06	0.0641	CCATCTGTGCACACAGAAACA
3	AGAP007259	395	375	12.4501	6.77e-06	0.0611	ACATTTCAGCGATAATAATAA
3	AGAP007250	174	194	19.7937	1.39e-07	0.0233	ACATACAAAAAAAAAAAACAA
3	AGAP007248	257	277	16.9158	7.58e-07	0.0319	TCATCAAACTGAAAAAAAAAA
3	AGAP007246	735	755	16.0227	1.22e-06	0.0362	AATTAAAAGCATTAAAAAAAT
3	AGAP007235	802	822	11.5569	9.95e-06	0.0681	TATCCAAAGCAACAAAAATGA
3	AGAP007234	16	36	11.7554	9.15e-06	0.0659	CAATTAATAAAACAATTAAAA
3	AGAP007231	802	822	11.5569	9.95e-06	0.0681	TATCCAAAGCAACAAAAATGA
3	AGAP007230	9	29	15.9234	1.29e-06	0.0366	CAATTAAAAAAAAAAAAATAA
3	AGAP007228	807	787	12.3508	7.07e-06	0.0616	CAACAGCAACAATAAGAAATA
3	AGAP007226	279	299	12.3508	7.07e-06	0.0616	TATCCAAAGCAACAAAAATTA
3	AGAP007225	12	32	17.1143	6.81e-07	0.0314	CAATTAAAAAAAAAAAAACAA
3	AGAP007220	1066	1086	11.5569	9.95e-06	0.0681	CATGAAAAACAGCAAGAAAAA
3	AGAP007216	975	995	14.0379	3.28e-06	0.049	ATTCAGATGCAACAAGAAAAA
3	AGAP007206	869	849	13.5417	4.14e-06	0.0531	CAATAAACATAAAAAAAAACA
3	AGAP007205	323	303	12.1524	7.71e-06	0.0639	AAACACACGCAATGAAAAAAA
3	AGAP007203	93	73	16.7173	8.45e-07	0.0327	TAACAAAAACAAAAAAAAGAA
3	AGAP007193	465	445	12.2516	7.38e-06	0.0628	CAAACTAATCAAACAAAAAAA
3	AGAP007192	473	453	12.2516	7.38e-06	0.0628	CAAACTAATCAAACAAAAAAA
3	AGAP007191	473	453	12.2516	7.38e-06	0.0628	CAAACTAATCAAACAAAAAAA
3	AGAP007190	33	13	11.7554	9.15e-06	0.0659	CTAGAAATGCACTAAATAATT
3	AGAP007188	213	193	14.3356	2.85e-06	0.0464	CCATAAAATCATCAAACAAAT
3	AGAP007185	535	515	12.2516	7.38e-06	0.0628	AAACCAAAAAAAAAAAAGAAA
3	AGAP007184	800	780	14.3356	2.85e-06	0.0464	CATTAAAAGAAAACAAAAACA
3	AGAP007180	319	299	13.1448	4.96e-06	0.0558	CTATCGATCCAACAAAAAACC
3	AGAP007176	724	744	11.6562	9.54e-06	0.0673	AATTTAAAACAAACAAAAAGA
3	AGAP007173	171	151	16.2211	1.1e-06	0.0352	CCACCAGAAAAAAAAGTAAAA
3	AGAP007170	579	599	16.2211	1.1e-06	0.0352	ACATCTAACCGGCAAAAAATA
3	AGAP007167	278	298	13.7402	3.77e-06	0.0514	CCTTAAAATAAAAAAAAAGTA
3	AGAP007163	127	147	12.9463	5.43e-06	0.0579	TAAGAGCAAAAAAAAAAAAAA
3	AGAP007145	492	472	12.6486	6.2e-06	0.0598	TCAGAGGAGAGCAAAAAAAAA
3	AGAP007143	116	136	12.6486	6.2e-06	0.0598	TCAGAGGAGAGCAAAAAAAAA
3	AGAP007141	256	236	12.9463	5.43e-06	0.0579	ATACTTATTAAATAAAAACAT
3	AGAP007138	41	61	13.5417	4.14e-06	0.0531	TTTTTTAAACAAAAAAAAATA
3	AGAP007130	762	742	17.412	5.76e-07	0.0299	ACATTCACCAAACAAAAAAAA
3	AGAP007127	961	941	12.3508	7.07e-06	0.0616	AAAAAAAAGCAAAAAATAAAA
3	AGAP007126	347	367	12.0531	8.05e-06	0.0641	CTACAAAAGAAAGAAAAAACA
3	AGAP007118	356	376	14.3356	2.85e-06	0.0464	CCACAGGTCAGACAAAAAAAA
3	AGAP007115	979	959	14.5341	2.59e-06	0.0454	TCAGCTAAAGAAACAAAACAA
3	AGAP007114	380	400	12.2516	7.38e-06	0.0628	TATTACAAAAAAACAAAAAAA
3	AGAP007113	195	175	21.1831	5.51e-08	0.0198	AATGCAAAGCAAAAAAAAAAA
3	AGAP007104	569	589	13.8394	3.6e-06	0.0507	ACAGTGACGGATAAAAAAAAA
3	AGAP007103	560	540	17.3128	6.1e-07	0.0299	TCACAGACAAAAACAAAAAAA
3	AGAP007093	368	388	14.1371	3.13e-06	0.0481	ACTTCTAAACAATAATAATAC
3	AGAP007090	91	71	11.6562	9.54e-06	0.0673	CATTTGACCCGAAAAAAAAAA
3	AGAP007088	92	112	20.7861	7.23e-08	0.0207	TAAGATAAGAAATAAAAAAAA
3	AGAP007081	740	720	12.1524	7.71e-06	0.0639	AAAGTGACACAACAAAAAAGA
3	AGAP007079	776	756	19.0991	2.15e-07	0.0255	ACAGAACTACAAAAAAAAAAA
3	AGAP007078	163	183	15.6257	1.5e-06	0.0382	AAACCGAATAAACAAAAAAAC
3	AGAP007069	146	126	15.0303	2.03e-06	0.0421	TATTTGAATAAATAAAAAAAA
3	AGAP007063	740	720	13.9387	3.44e-06	0.0496	AATCAAAAAAACTAAAAAAAT
3	AGAP007046	431	411	14.2364	2.98e-06	0.0474	AAACAGAAGAATAAAAAAACA
3	AGAP007043	367	387	17.0151	7.18e-07	0.0317	AAAGCAAAACAAAAAAAAACT
3	AGAP007035	342	362	13.3432	4.54e-06	0.0545	ACTTCAGATCACTAAAAAACT
3	AGAP007032	921	941	11.7554	9.15e-06	0.0659	TCACAACACAACAAAAAAAAT
3	AGAP007031	110	90	11.9539	8.4e-06	0.0641	CCAGCACTAAACAAAAAATAA
3	AGAP007022	515	495	15.4272	1.66e-06	0.0397	ATATTAAAACATTAAAAAACA
3	AGAP007019	482	462	18.3052	3.45e-07	0.0273	TCATCAATGAAATAAACAACA
3	AGAP007013	14	34	19.7937	1.39e-07	0.0233	AAAGCAAAGCAAAAAGAAAAA
3	AGAP007008	1172	1152	14.4349	2.71e-06	0.046	CAACAGCAACAACAAAAACAA
3	AGAP007005	578	598	13.3432	4.54e-06	0.0545	ATACGAAAGCAAACAAAAAAA
3	AGAP007004	712	732	14.931	2.13e-06	0.0428	CTATAAAAGCAAAAAAAGAAA
3	AGAP006995	217	237	11.6562	9.54e-06	0.0673	TCATCGGAACAACAACAAAAA
3	AGAP006993	172	192	14.3356	2.85e-06	0.0464	ACTCAAATAAGAAAAAAAAAT
3	AGAP006992	739	759	12.6486	6.2e-06	0.0598	CAACAACAACAACAAAAACAT
3	AGAP006984	568	588	14.4349	2.71e-06	0.046	TAAGCAAATAAATAAATAAAT
3	AGAP006981	530	550	12.1524	7.71e-06	0.0639	ATTGAGAAGAAGTAAACAAAA
3	AGAP006980	45	25	13.6409	3.95e-06	0.052	TTTTTCAAACGATAAAAAAAA
3	AGAP006957	592	572	15.4272	1.66e-06	0.0397	AAATTTAAACAATAAAAAGCA
3	AGAP006950	273	293	15.9234	1.29e-06	0.0366	CAATAAACAAGAAAAAAAAAA
3	AGAP006949	489	469	15.9234	1.29e-06	0.0366	CAATAAACAAGAAAAAAAAAA
3	AGAP006939	922	902	13.6409	3.95e-06	0.052	ATACTGAAACACTAAAAAACT
3	AGAP006938	812	792	12.7478	5.93e-06	0.059	CAATAAAATAAAAAAAAATTA
3	AGAP006935	141	161	14.4349	2.71e-06	0.046	ATATAGGAAAAGAAAAAAAAA
3	AGAP006928	439	419	13.1448	4.96e-06	0.0558	ATATTAAAAAAATAATAATAA
3	AGAP006925	532	512	12.0531	8.05e-06	0.0641	TCTTCGCAGCATCCAAAAAAA
3	AGAP006922	566	586	11.8547	8.77e-06	0.0648	ACTTTTATGCACTCAATAACA
3	AGAP006920	279	299	13.3432	4.54e-06	0.0545	ACTCTTAATAGAACAAAAAAA
3	AGAP006918	134	154	12.3508	7.07e-06	0.0616	AATTCGAAGAAAAAAAAATTA
3	AGAP006915	712	692	11.5569	9.95e-06	0.0681	CAATTTGCAAAAAAAAAACAA
3	AGAP006912	1130	1110	11.8547	8.77e-06	0.0648	CAACCGACACGACCAAAAACA
3	AGAP006906	454	434	19.496	1.67e-07	0.0241	ACACCAAACAAACAAAAAAAC
3	AGAP006897	510	530	11.5569	9.95e-06	0.0681	TCAAATAAGCAGAAAAAACAA
3	AGAP006895	605	625	16.0227	1.22e-06	0.0362	ACAGTTATACGATAAACAAAA
3	AGAP006894	253	233	16.0227	1.22e-06	0.0362	ACAGTTATACGATAAACAAAA
3	AGAP006886	323	343	12.7478	5.93e-06	0.059	CAAGTACAACAATAAATAAAT
3	AGAP006872	225	205	12.3508	7.07e-06	0.0616	AAACAAATGTAAAAATAAAAT
3	AGAP006871	419	439	12.3508	7.07e-06	0.0616	AAACAAATGTAAAAATAAAAT
3	AGAP006832	905	885	16.5189	9.4e-07	0.0336	AATGCAAAACAAAAAAAAACA
3	AGAP006827	681	661	12.6486	6.2e-06	0.0598	AGAGCAAAAAAATAAAAAATA
3	AGAP006824	543	523	12.7478	5.93e-06	0.059	GCACATGTGAAAAAAAAAAAA
3	AGAP006820	458	478	14.6333	2.46e-06	0.0453	ACACATACACAAACAAAACTA
3	AGAP006816	335	355	18.5036	3.07e-07	0.0273	AAACAGAAGAAAAAAAAAACA
3	AGAP006809	544	564	14.1371	3.13e-06	0.0481	ATATTCGCGAAAAAAAAAAAA
3	AGAP006808	67	87	11.6562	9.54e-06	0.0673	ACACACCATAAGCAAATAAAA
3	AGAP006804	868	888	19.0991	2.15e-07	0.0255	ACACAAAACAAACAAAAAACA
3	AGAP006801	113	93	13.9387	3.44e-06	0.0496	CCATCAAATTGCACAAAAAAA
3	AGAP006792	218	238	12.1524	7.71e-06	0.0639	ATTGAAAAGCATAAAAAAATA
3	AGAP006787	168	148	12.0531	8.05e-06	0.0641	TTTTAACAAAAAAAAAAAAAA
3	AGAP006770	1191	1171	12.9463	5.43e-06	0.0579	AAACAAAAATAGTAAACAAAA
3	AGAP006768	623	603	15.1295	1.93e-06	0.0413	ACACCAAAACACTAAACACTA
3	AGAP006758	791	811	12.2516	7.38e-06	0.0628	CAATTTGTGCAAAAAAAAGAT
3	AGAP006745	49	69	14.8318	2.24e-06	0.0438	AAATTTAATAAATAAATAAAT
3	AGAP006742	595	615	17.412	5.76e-07	0.0299	AAACAGAAGAAAAAAACAAAA
3	AGAP006741	782	802	12.4501	6.77e-06	0.0611	AAATGGATACAAAAAAAAAAA
3	AGAP006739	41	61	17.9082	4.34e-07	0.0289	CCACCCCAAAACAAAAAAAAA
3	AGAP006737	224	244	20.1907	1.07e-07	0.0233	CTATAAAAAAAATAAATAAAA
3	AGAP006733	564	584	16.7173	8.45e-07	0.0327	CTATAAAAAAAATAATTAAAA
3	AGAP006729	184	204	12.0531	8.05e-06	0.0641	TCATAAAAGAAAAACAAAAAT
3	AGAP006728	797	817	15.5265	1.58e-06	0.0387	ACTTCGAATCAACCAAAAAGA
3	AGAP006723	243	223	15.2288	1.83e-06	0.0408	ACACATACCGAAAAAAAAACA
3	AGAP006712	366	386	17.7097	4.87e-07	0.029	AAATAAATAAACTAAAAAAAA
3	AGAP006708	721	701	17.5112	5.45e-07	0.0299	ATAGCAAAACAAACAAAAAAT
3	AGAP006707	96	116	12.2516	7.38e-06	0.0628	ACTTCAAAAAACCCAAAAAGA
3	AGAP006697	505	485	20.7861	7.23e-08	0.0207	AAATAAAAAAAAAAAAAAAAA
3	AGAP006696	713	693	14.931	2.13e-06	0.0428	AAACAAAACAAATCAAAACAA
3	AGAP006695	1163	1183	12.1524	7.71e-06	0.0639	CTACTTAAAAAATGAAAAAAA
3	AGAP006684	881	901	18.1067	3.88e-07	0.0283	AAATCCAAGAAAAAAAAAAAC
3	AGAP006680	617	597	14.7326	2.35e-06	0.0444	AATGATGTGAAATAAAAAAAA
3	AGAP006679	310	290	15.2288	1.83e-06	0.0408	TCACAAAAAAGAAAAACAAAA
3	AGAP006678	525	545	15.2288	1.83e-06	0.0408	TCACAAAAAAGAAAAACAAAA
3	AGAP006673	95	115	16.4196	9.91e-07	0.0341	TTACAAAAAAATTAAAAAAAA
3	AGAP006671	113	133	15.6257	1.5e-06	0.0382	AAACACAAGAAAAAAATAAAT
3	AGAP006663	858	878	14.1371	3.13e-06	0.0481	AAACAAAAAGAAAAAAAAGAA
3	AGAP006656	1065	1085	14.3356	2.85e-06	0.0464	ACTTCCATGAAATCAATAACA
3	AGAP006653	201	221	16.6181	8.91e-07	0.0334	ATACAAAAGAAAAAAAAACAT
3	AGAP006637	510	530	13.7402	3.77e-06	0.0514	CAATATAAATAATAATAACAA
3	AGAP006636	468	448	15.6257	1.5e-06	0.0382	ACAGCACACAAAAAAAAAACA
3	AGAP006624	43	23	15.725	1.43e-06	0.0377	ACATCCCACAACAAAAAAAAA
3	AGAP006623	826	846	15.725	1.43e-06	0.0377	ACATCCCACAACAAAAAAAAA
3	AGAP006621	507	487	13.1448	4.96e-06	0.0558	TAATTAAAACGAAAAAAACAA
3	AGAP006613	65	85	11.7554	9.15e-06	0.0659	CATTAAAAGCATTAAGAAACA
3	AGAP006612	601	581	11.7554	9.15e-06	0.0659	CATTAAAAGCATTAAGAAACA
3	AGAP006600	421	401	12.5493	6.48e-06	0.0604	CCATAAATTCAGTAAAAATGT
3	AGAP006599	374	394	12.5493	6.48e-06	0.0604	CCATAAATTCAGTAAAAATGT
3	AGAP006598	796	816	16.4196	9.91e-07	0.0341	CAACATCAGCAAAAAAAAAGA
3	AGAP006594	224	204	15.5265	1.58e-06	0.0387	AAAGTAAAGCAATAAAAAGCA
3	AGAP006590	1116	1096	19.7937	1.39e-07	0.0233	AAACAAAAGCATAAAAAAAAA
3	AGAP006583	769	789	12.0531	8.05e-06	0.0641	CAACACATAGAACAATAAAAA
3	AGAP006580	376	396	13.4425	4.33e-06	0.0536	ACACTAAAAGAAAAAAAACGA
3	AGAP006578	702	682	12.7478	5.93e-06	0.059	TAAGTGAAAAAAAAAAAACAA
3	AGAP006577	481	501	15.0303	2.03e-06	0.0421	CAATCAAAGCAAACAGAAGAA
3	AGAP006549	302	282	16.5189	9.4e-07	0.0336	ATTGAAATGAAAAAAAAAAAA
3	AGAP006547	1170	1150	15.4272	1.66e-06	0.0397	AAAGTGAAACAACAAAAAACA
3	AGAP006546	366	386	14.5341	2.59e-06	0.0454	ACTTACCAACAACAAAAAAAT
3	AGAP006545	95	75	13.244	4.74e-06	0.0554	CAACCAAAATAAACAAAATAA
3	AGAP006542	615	635	14.0379	3.28e-06	0.049	TCATTAAAAAGAAAAGAAAAA
3	AGAP006538	272	252	16.9158	7.58e-07	0.0319	TCACCAAACAAAACAAAACAA
3	AGAP006536	830	850	12.7478	5.93e-06	0.059	CCACAGAAAAAACCAACAAAC
3	AGAP006535	748	768	12.3508	7.07e-06	0.0616	ACATTAAAAGAGAAAATAACA
3	AGAP006526	448	468	14.1371	3.13e-06	0.0481	AAAGCAAAAGAAAAAAAAGAA
3	AGAP006525	29	49	15.9234	1.29e-06	0.0366	AAACAAAAACACTCAAAAAAT
3	AGAP006524	370	390	12.1524	7.71e-06	0.0639	TCTTCAAAACAGAAAGAAGAA
3	AGAP006518	657	677	12.3508	7.07e-06	0.0616	TCTTTCACTAAATAAAAACAA
3	AGAP006516	426	446	12.7478	5.93e-06	0.059	ACTTACACACAAACAACAAAA
3	AGAP006512	298	318	12.3508	7.07e-06	0.0616	ACTTCCGATAGCTAAAAAAAA
3	AGAP006509	64	44	14.1371	3.13e-06	0.0481	ATACCCATAGAATAAAAAGAA
3	AGAP006508	867	887	14.4349	2.71e-06	0.046	CCAGTGAAAAGTAAAAAAAAA
3	AGAP006503	1154	1134	14.2364	2.98e-06	0.0474	AAACCAGACAAAAAAAAACAA
3	AGAP006498	721	701	13.9387	3.44e-06	0.0496	CCAGTCCCAAAACAAAAAAAA
3	AGAP006482	510	530	13.5417	4.14e-06	0.0531	ACTCATATAAGAAAAAAAACA
3	AGAP006481	77	97	12.6486	6.2e-06	0.0598	CAACAACAACAGCAAAAAACA
3	AGAP006480	435	415	20.7861	7.23e-08	0.0207	AAACAAAAAAAAAAAAAAAAA
3	AGAP006477	500	520	14.0379	3.28e-06	0.049	ACTCCCGAAAAAAAAACAAAA
3	AGAP006475	735	755	13.1448	4.96e-06	0.0558	ACAGTGAAACAAAAAAAGAAA
3	AGAP006474	615	635	13.9387	3.44e-06	0.0496	CAACCAAAATGCAAAAAAAAA
3	AGAP006471	685	705	17.5112	5.45e-07	0.0299	CAACAAAACAAAACAAAAAAA
3	AGAP006470	655	675	15.725	1.43e-06	0.0377	CAATTTACGCAAAAAAAACAT
3	AGAP006468	1180	1160	12.1524	7.71e-06	0.0639	CAATTAAATGAATAATTAAAA
3	AGAP006463	778	758	17.9082	4.34e-07	0.0289	CAATATACACAAAAAAAAACA
3	AGAP006454	961	981	21.0838	5.9e-08	0.0202	CCATCCAAAAAAAAAAAAAAC
3	AGAP006448	611	591	15.2288	1.83e-06	0.0408	CTATCAAAGAGAAAATAAAAT
3	AGAP006443	921	941	13.0455	5.19e-06	0.0568	AAATACACACAAACAAAAACA
3	AGAP006442	1049	1029	15.328	1.75e-06	0.0403	CCACCGAAACGCTAAGAACAA
3	AGAP006438	89	109	15.725	1.43e-06	0.0377	CAACAGAAAAAACAAAAATAA
3	AGAP006435	970	990	17.809	4.6e-07	0.029	CCAGCAACAAAATAAAAAGAT
3	AGAP006430	235	255	13.3432	4.54e-06	0.0545	TAATCGATGAATAAAAAAAAT
3	AGAP006428	615	595	15.1295	1.93e-06	0.0413	TCACAACAACAACAAAAATAA
3	AGAP006416	175	195	12.3508	7.07e-06	0.0616	CAATAGAAATAAAAAATAACA
3	AGAP006413	144	124	13.6409	3.95e-06	0.052	CTACCGATTCACCAAAAAAAC
3	AGAP006412	742	722	16.0227	1.22e-06	0.0362	ATATTTACACACAAAAAAAAA
3	AGAP006410	1131	1111	15.725	1.43e-06	0.0377	AAATAAACGAATAAAAAAAAA
3	AGAP006402	242	262	11.8547	8.77e-06	0.0648	CAATAAACAAAAAAAGAAACA
3	AGAP006386	612	632	15.725	1.43e-06	0.0377	AAAGCAAAGCAAAAAAAAAGC
3	AGAP006376	102	82	17.0151	7.18e-07	0.0317	ACACACACACAATAAATAAAC
3	AGAP006366	1185	1165	17.3128	6.1e-07	0.0299	TCAGCTGCAAAAAAAAAAAAA
3	AGAP006364	452	432	16.0227	1.22e-06	0.0362	AAAGCAAACAGAAAAAAAAAA
3	AGAP006357	817	837	11.7554	9.15e-06	0.0659	CAACAAAAGCAAAAAAACACA
3	AGAP006330	884	864	12.4501	6.77e-06	0.0611	AAATTAAACTAACAAAAAAAT
3	AGAP006329	853	833	18.9998	2.28e-07	0.0264	CAATCGAATGAAAAAAAAAAA
3	AGAP006326	1163	1143	14.5341	2.59e-06	0.0454	GAAGTTAAGCAATAAAAAAAA
3	AGAP006272	822	842	13.0455	5.19e-06	0.0568	CAACCAAAACGACAAACACAA
3	AGAP006265	210	230	11.5569	9.95e-06	0.0681	ATAGCAAATCACACAACAAAA
3	AGAP006250	663	643	14.4349	2.71e-06	0.046	CCATACGAGAAAAAAAAATCA
3	AGAP006249	110	130	14.4349	2.71e-06	0.046	CCATACGAGAAAAAAAAATCA
3	AGAP006248	460	480	19.3968	1.78e-07	0.0248	CAATTTAAGAAGAAAAAAAAA
3	AGAP006239	439	419	18.6029	2.9e-07	0.0273	TCACATAAAAAAAAAACAAAA
3	AGAP006238	142	122	16.5189	9.4e-07	0.0336	ACACAAAATAAAACAACAAAA
3	AGAP006237	490	510	16.5189	9.4e-07	0.0336	ACACAAAATAAAACAACAAAA
3	AGAP006235	166	186	12.6486	6.2e-06	0.0598	GTACCAAAATAATAAAAAAAA
3	AGAP006228	374	354	12.1524	7.71e-06	0.0639	TCATAAAATAAAAAATTAATA
3	AGAP006227	462	482	12.1524	7.71e-06	0.0639	TCATAAAATAAAAAATTAATA
3	AGAP006225	1114	1134	14.7326	2.35e-06	0.0444	TCATCAAGGAAATAAAAAACA
3	AGAP006223	130	150	12.7478	5.93e-06	0.059	CCACAAATGTACAAAAAATAT
3	AGAP006214	440	460	17.2135	6.45e-07	0.0307	ACAGAAAAAAAACCAAAAAAT
3	AGAP006213	1025	1005	19.6945	1.48e-07	0.0241	CATTAAAAACAACAAAAAAAA
3	AGAP006208	91	71	13.0455	5.19e-06	0.0568	TCTTCCAAGAAATAAGAACAT
3	AGAP006203	462	442	11.6562	9.54e-06	0.0673	ACATAAAATAAGCAAGCAAAA
3	AGAP006193	29	49	12.9463	5.43e-06	0.0579	ATATATAAATAAAAAATAAAT
3	AGAP006189	241	221	12.9463	5.43e-06	0.0579	AAACCAAACAAACAAATAAGA
3	AGAP006188	538	518	26.6412	6.06e-10	0.00879	CCATCAAAAAAAAAAAAAAAA
3	AGAP006182	213	193	13.0455	5.19e-06	0.0568	CAATCAAAGGAATAAATATCA
3	AGAP006178	218	198	14.4349	2.71e-06	0.046	ACACAGCAGAAGAAAAAAAAC
3	AGAP006175	695	675	14.0379	3.28e-06	0.049	ACAGAAGAACGACAAAAAATA
3	AGAP006170	723	703	15.1295	1.93e-06	0.0413	CCAGAAAAACAACAACAAAAA
3	AGAP006164	664	644	16.0227	1.22e-06	0.0362	ACTTTTAAATAATAAAAACAA
3	AGAP006163	209	189	11.7554	9.15e-06	0.0659	ACTTTTATGTAAAAAATAACA
3	AGAP006162	311	331	11.7554	9.15e-06	0.0659	ACTTTTATGTAAAAAATAACA
3	AGAP006160	650	630	13.6409	3.95e-06	0.052	AAACTGAAAAAGAAAATAAAA
3	AGAP006158	118	98	13.8394	3.6e-06	0.0507	TTATTAAAAAAAAAAAAAAGA
3	AGAP006155	305	325	12.4501	6.77e-06	0.0611	CAACACGACAACAAAAAAAAA
3	AGAP006154	700	680	14.5341	2.59e-06	0.0454	TCATCGCTATAACAAAAAAAA
3	AGAP006153	710	690	21.7785	3.63e-08	0.0195	ACACACACACAACAAAAAAAA
3	AGAP006151	421	441	17.0151	7.18e-07	0.0317	CCATAAATATAAAAAAAAAAC
3	AGAP006140	330	350	12.4501	6.77e-06	0.0611	ACTGTTGAAAAAAAAAAACAA
3	AGAP006138	298	318	14.8318	2.24e-06	0.0438	CTAGCAAAACGATAAGAAAAT
3	AGAP006137	837	857	16.9158	7.58e-07	0.0319	CAAGAACAACAACAAAAAAAA
3	AGAP006129	214	194	12.0531	8.05e-06	0.0641	ACATTTCTCAAATCAATAAAA
3	AGAP006122	136	116	13.4425	4.33e-06	0.0536	CAATAAAAAAAATAAAAAAAG
3	AGAP006119	217	197	17.809	4.6e-07	0.029	CCATTTAAACAGTAAATAAAC
3	AGAP006112	845	825	15.2288	1.83e-06	0.0408	ATATTGAACCAAAAAAAAAGA
3	AGAP006106	653	673	12.6486	6.2e-06	0.0598	CAAAAAAAGCGAAAAAAAAAA
3	AGAP006103	655	675	17.0151	7.18e-07	0.0317	ACACAACAACAACAAAAAAAC
3	AGAP006101	37	17	14.4349	2.71e-06	0.046	ATACTTAAAAAGACAAAAAAA
3	AGAP006099	861	881	14.5341	2.59e-06	0.0454	AAAGAAGAGCAGAAAAAAAAT
3	AGAP006097	1102	1082	16.3204	1.05e-06	0.0343	CAACCAAAAAAAAAAAAACTA
3	AGAP006090	474	454	18.8013	2.57e-07	0.0273	CTTCAAAACAAATAAAAAAAA
3	AGAP006089	765	745	16.0227	1.22e-06	0.0362	CAACTAAATCAGACAAAAAAA
3	AGAP006071	417	437	11.7554	9.15e-06	0.0659	ACAAAAAAGCAAACAAAATAA
3	AGAP006062	273	253	12.0531	8.05e-06	0.0641	ACATTAATTTAAACATAAAAA
3	AGAP006053	113	133	11.5569	9.95e-06	0.0681	CAAGAAGCAAACAAAAAAAAA
3	AGAP006046	543	523	14.4349	2.71e-06	0.046	TCTTCCATTAACAAAAAAAAA
3	AGAP006032	904	884	12.6486	6.2e-06	0.0598	CAAGAGATGAAAACAAAAGAA
3	AGAP006031	483	503	16.0227	1.22e-06	0.0362	AAATAGGAAAAATAAAAAAAT
3	AGAP006027	1004	984	11.7554	9.15e-06	0.0659	CCATTAAAATAAAAAATATAT
3	AGAP006026	238	258	17.809	4.6e-07	0.029	TTTTAAAAGAAAAAAAAAAAA
3	AGAP006019	426	406	18.7021	2.73e-07	0.0273	CAATCGAAGAAGACAAAAAAA
3	AGAP006018	484	504	12.7478	5.93e-06	0.059	CAAAAAAAAAAAAAAAAAAAA
3	AGAP005979	547	527	12.5493	6.48e-06	0.0604	TAAGAAAATAAATAAAAAATT
3	AGAP005973	740	720	13.3432	4.54e-06	0.0545	ACACAACAACAACAAAAATTA
3	AGAP005970	1179	1159	12.7478	5.93e-06	0.059	ACTCCTACCCAAAAAAAAAGC
3	AGAP005955	899	919	16.2211	1.1e-06	0.0352	ACACAAACGAAAAAAACAACA
3	AGAP005954	261	241	11.8547	8.77e-06	0.0648	CCACCGATGCAGGAAAAACAT
3	AGAP005951	1139	1119	12.0531	8.05e-06	0.0641	AAATCAATAAAATCAGAAACA
3	AGAP005950	1134	1114	13.9387	3.44e-06	0.0496	ACAAAAAAGCAACAAAAAAGA
3	AGAP005948	284	304	16.3204	1.05e-06	0.0343	ACACATAAACAAAACAAAAAA
3	AGAP005945	34	54	13.9387	3.44e-06	0.0496	CGAGCAAACAAAAAAAAAAAA
3	AGAP005930	588	568	16.4196	9.91e-07	0.0341	GCAGCAAACCAAAAAAAAAAA
3	AGAP005927	341	321	11.6562	9.54e-06	0.0673	TAACAAAAAAGAAAAAAAAAC
3	AGAP005926	236	256	11.6562	9.54e-06	0.0673	TAACAAAAAAGAAAAAAAAAC
3	AGAP005924	13	33	14.8318	2.24e-06	0.0438	CCATATCTAAAATCATAAAAA
3	AGAP005921	405	425	14.4349	2.71e-06	0.046	CCAGTTCAGCACCAAAAAATA
3	AGAP005919	697	717	14.931	2.13e-06	0.0428	AATGTGAAGCACAAAAAAAAA
3	AGAP005915	285	265	16.8166	8.01e-07	0.0327	AATTATAAATAATAAAAAAAA
3	AGAP005911	221	201	19.1983	2.02e-07	0.0255	TCTTTTAAGTAATAAAAAAAA
3	AGAP005910	1097	1077	18.3052	3.45e-07	0.0273	AAACAAAAACAAAAAACAAAA
3	AGAP005909	836	856	15.0303	2.03e-06	0.0421	AAATAGCAGCAAAAAAAAAGA
3	AGAP005902	693	673	13.9387	3.44e-06	0.0496	TATCAAAAACAAAAAAAAAAC
3	AGAP005899	124	144	18.9006	2.42e-07	0.0268	CCATTAGAGGAGTAAAAAAAA
3	AGAP005898	134	154	17.0151	7.18e-07	0.0317	ACATCCAAGCAACACAAAAAA
3	AGAP005896	1084	1104	14.6333	2.46e-06	0.0453	TAAGAAAAAGAACAAAAAAAA
3	AGAP005895	91	111	13.5417	4.14e-06	0.0531	ATATCACTAAAAAAAATAAAA
3	AGAP005894	921	941	12.7478	5.93e-06	0.059	TTACATAACGAAACAAAAAAA
3	AGAP005891	808	788	12.9463	5.43e-06	0.0579	ACTGAAAATAAAAAAATAATA
3	AGAP005888	630	650	20.1907	1.07e-07	0.0233	ACATACAAAAAAAAAATAAAA
3	AGAP005878	184	204	16.9158	7.58e-07	0.0319	ATAGCAAACAAGAAAAAAAAA
3	AGAP005877	1013	1033	15.0303	2.03e-06	0.0421	ACAGCGGAAGAAAAAAAAACA
3	AGAP005874	651	631	12.4501	6.77e-06	0.0611	ACATTTAACTAAAAATAAATA
3	AGAP005859	563	543	12.4501	6.77e-06	0.0611	ACATTAAAATACTAAGAAAAT
3	AGAP005857	299	319	16.6181	8.91e-07	0.0334	CCACCACTGAGAAAAAAAAAT
3	AGAP005856	533	553	16.6181	8.91e-07	0.0334	CCACCACTGAGAAAAAAAAAT
3	AGAP005855	1112	1092	16.1219	1.16e-06	0.0358	CAACCAAAAAAAAAATAAATA
3	AGAP005851	132	152	13.244	4.74e-06	0.0554	TAAGAAGAACACAAAAAAAAA
3	AGAP005849	96	76	13.0455	5.19e-06	0.0568	CAAGTAACGAAGACAAAAAAA
3	AGAP005841	193	173	18.8013	2.57e-07	0.0273	CCATAAATAAAATAAAAACCA
3	AGAP005840	196	216	14.3356	2.85e-06	0.0464	TAATACAAGTAAAAAAAAAAT
3	AGAP005838	222	242	17.5112	5.45e-07	0.0299	AAAGCAAAGCAGCAAAAACAA
3	AGAP005837	595	615	17.6105	5.16e-07	0.0296	CAATTTAAAAATTAAAAAAAA
3	AGAP005834	906	926	11.5569	9.95e-06	0.0681	AAGTCAAAACAAACAAAAAAA
3	AGAP005822	492	472	14.4349	2.71e-06	0.046	CAATCGATAAAAAAAAAACCA
3	AGAP005818	819	799	12.4501	6.77e-06	0.0611	CTACCCAAAGAGCAATAAAAA
3	AGAP005817	477	497	16.2211	1.1e-06	0.0352	CAACCAACACACAAAAAAACA
3	AGAP005816	119	99	18.1067	3.88e-07	0.0283	TCTGCAAAAAGATAAAAAAAA
3	AGAP005801	168	188	12.5493	6.48e-06	0.0604	AAAGCAAAGAAAAGAAAAAAA
3	AGAP005800	267	247	12.5493	6.48e-06	0.0604	AAAGCAAAGAAAAGAAAAAAA
3	AGAP005799	45	65	13.1448	4.96e-06	0.0558	CCAACAAACAAGCAAAAAAAA
3	AGAP005796	361	381	12.3508	7.07e-06	0.0616	GCATTAATGAAGAAAAAAAAA
3	AGAP005793	511	491	13.7402	3.77e-06	0.0514	TTTTAAAAATAAAAAAAAAAA
3	AGAP005788	451	471	13.5417	4.14e-06	0.0531	AATCTTAAAAAAAAAAAAACA
3	AGAP005786	696	676	20.7861	7.23e-08	0.0207	CCAGCAAACAACAAAAAAAAA
3	AGAP005785	60	80	11.8547	8.77e-06	0.0648	TTACAAATAAAACCAAAAAAT
3	AGAP005775	299	319	14.5341	2.59e-06	0.0454	CCAGAAATTCAAAAAAAATAC
3	AGAP005773	455	435	13.1448	4.96e-06	0.0558	AAATAAAAACGATAAAAAATC
3	AGAP005772	895	915	17.809	4.6e-07	0.029	TTAGCTACGCAAAAAAAAAAT
3	AGAP005769	773	793	13.1448	4.96e-06	0.0558	ATTTCAACTAAAAAAATAAAA
3	AGAP005767	436	456	18.7021	2.73e-07	0.0273	AAACAGAAACAGCAAAAAAAA
3	AGAP005758	985	965	18.9006	2.42e-07	0.0268	AAACAAACCCAAAAAAAAAAA
3	AGAP005755	645	665	16.8166	8.01e-07	0.0327	CCATATAAAAAACAATAAAAC
3	AGAP005754	141	161	16.5189	9.4e-07	0.0336	CAACAACAGCAACAAAAACAA
3	AGAP005747	388	408	11.8547	8.77e-06	0.0648	ACATTCAAAAGAAAAGAAAAT
3	AGAP005741	892	872	15.328	1.75e-06	0.0403	TTTCCTGAGCAAAAAAAAAAT
3	AGAP005740	115	95	18.3052	3.45e-07	0.0273	TCACACAAAAAAAAAAAAACA
3	AGAP005718	258	238	11.7554	9.15e-06	0.0659	TTACATAACAATTAAAAACAA
3	AGAP005715	850	830	19.0991	2.15e-07	0.0255	ACACACACGAAAAAAAAAACA
3	AGAP005699	319	299	13.3432	4.54e-06	0.0545	TCATAAATTAAAAAAATAAAC
3	AGAP005692	314	294	11.6562	9.54e-06	0.0673	TCACCAGAAGATTAAAAAAAC
3	AGAP005691	276	296	13.7402	3.77e-06	0.0514	TAACCAATACATAAAATAAAA
3	AGAP005689	188	168	12.847	5.68e-06	0.0585	CTATATAAAAAATCAGAACAA
3	AGAP005688	159	179	12.847	5.68e-06	0.0585	CTATATAAAAAATCAGAACAA
3	AGAP005686	621	641	13.244	4.74e-06	0.0554	AAATTAAAGCAAAAAAAAAAG
3	AGAP005685	699	719	14.0379	3.28e-06	0.049	CCTTTAAATAAAAAAATACAA
3	AGAP005684	58	38	14.5341	2.59e-06	0.0454	ATATCCATAGAAAAAAAAAAT
3	AGAP005675	396	416	12.1524	7.71e-06	0.0639	CCACATTTTAAATAAAAAAAT
3	AGAP005673	808	828	11.9539	8.4e-06	0.0641	ATATTTAATAAAAAAAAACTA
3	AGAP005672	574	554	13.4425	4.33e-06	0.0536	ACTGCGGAAAAAAAAACAAAA
3	AGAP005668	961	981	12.5493	6.48e-06	0.0604	TTTGAAAAAAAAAAAAAAAAT
3	AGAP005665	315	295	15.0303	2.03e-06	0.0421	TAATAAATACAAAAAAAATAA
3	AGAP005664	37	17	12.5493	6.48e-06	0.0604	TTTGAAAAAAAAAAAAAAAAT
3	AGAP005661	846	866	14.5341	2.59e-06	0.0454	AAAGTTAAGCATTAAAAAAAC
3	AGAP005654	724	704	15.9234	1.29e-06	0.0366	TCATAAAATAAGAAATAAAAA
3	AGAP005652	789	769	12.9463	5.43e-06	0.0579	TTTCTGATTCAATAAAAAAAT
3	AGAP005649	657	637	17.6105	5.16e-07	0.0296	AAACAAAAAAAAAAAAAAACA
3	AGAP005644	269	249	13.0455	5.19e-06	0.0568	CAACAAAATCAAACAAAACTA
3	AGAP005639	541	521	13.4425	4.33e-06	0.0536	CAACCGCAGCAAACAATAAAT
3	AGAP005635	452	432	16.2211	1.1e-06	0.0352	AAATTAAAGAACTAAAAACAA
3	AGAP005628	569	549	12.1524	7.71e-06	0.0639	AAATTGCTGCAATAATAAAAT
3	AGAP005626	1148	1168	17.9082	4.34e-07	0.0289	AAACAAAACCAAAAAAAACAA
3	AGAP005624	191	171	13.8394	3.6e-06	0.0507	AATCCGCAACAAAAAAAAAAT
3	AGAP005623	801	821	13.8394	3.6e-06	0.0507	AATCCGCAACAAAAAAAAAAT
3	AGAP005620	300	280	15.5265	1.58e-06	0.0387	ACACATAAAAGAACAATAAAA
3	AGAP005615	908	928	13.1448	4.96e-06	0.0558	AAACAAAAAAGAAAAGAAAAA
3	AGAP005600	799	819	11.9539	8.4e-06	0.0641	ACTGAAATATAGTAAAAAACA
3	AGAP005598	779	759	14.3356	2.85e-06	0.0464	AAATTTACGCAGTAAATAAAT
3	AGAP005596	56	76	19.496	1.67e-07	0.0241	TCATTGAATCAAAAAAAAAAT
3	AGAP005593	629	649	15.0303	2.03e-06	0.0421	AAATCCATTAAAAAAAAACAA
3	AGAP005591	449	469	22.5724	2.03e-08	0.0153	ATATTAAAGAAATAAAAAAAA
3	AGAP005582	439	419	18.2059	3.66e-07	0.0275	CCATACAAAAAAAAAAAACAT
3	AGAP005581	900	920	25.1526	2.45e-09	0.012	ACAGTAAAGCAAAAAAAAAAA
3	AGAP005565	712	692	16.3204	1.05e-06	0.0343	CATTCTAAGCACCAAAAAACA
3	AGAP005564	143	123	11.6562	9.54e-06	0.0673	ATTGAGCAAAAAAAAAAAAAA
3	AGAP005558	656	676	15.8242	1.36e-06	0.0372	ACAGCTGAGCGGTAAGAAAAA
3	AGAP005554	1180	1200	14.4349	2.71e-06	0.046	AAACTAAAGAAAAAAAAACTA
3	AGAP005553	89	109	17.412	5.76e-07	0.0299	TCACCAAAGCATACAAAAACA
3	AGAP005550	92	72	11.8547	8.77e-06	0.0648	TAACAAATGAACCAATAAAAA
3	AGAP005547	279	299	17.412	5.76e-07	0.0299	GCACCAAAAAAAAAAAAAAAA
3	AGAP005539	234	254	12.9463	5.43e-06	0.0579	AAACAAACGCAAAAAAAACCT
3	AGAP005538	716	736	21.977	3.15e-08	0.0186	CCAGCAATTAAACAAAAAAAA
3	AGAP005536	756	776	13.4425	4.33e-06	0.0536	ACAAAAAAGAAACAAATAAAA
3	AGAP005534	822	842	15.8242	1.36e-06	0.0372	CATTTGATGTAATAAAAAAAA
3	AGAP005532	446	426	11.8547	8.77e-06	0.0648	ACAGAAAAACAAATAAAACAA
3	AGAP005531	309	329	11.8547	8.77e-06	0.0648	ACAGAAAAACAAATAAAACAA
3	AGAP005522	758	778	14.3356	2.85e-06	0.0464	TAACTGATAAACTAAAAAAAA
3	AGAP005520	733	753	13.244	4.74e-06	0.0554	AAATTAATGAACAAAAAACAA
3	AGAP005517	678	658	13.1448	4.96e-06	0.0558	TCCTCGAAGCAACAAAAACAA
3	AGAP005510	95	115	17.2135	6.45e-07	0.0307	ACAGCGAAGGACACAAAAAAA
3	AGAP005506	90	110	17.0151	7.18e-07	0.0317	ACAGAAAAATAAAAATAAAAA
3	AGAP005504	31	51	13.4425	4.33e-06	0.0536	ACAGCAAAACAAAACATAAAA
3	AGAP005497	572	552	12.3508	7.07e-06	0.0616	ACACCTATTAAAAAAAAATGT
3	AGAP005491	285	265	13.9387	3.44e-06	0.0496	TATGAAAATAAAAAAAAAAAA
3	AGAP005486	272	292	13.1448	4.96e-06	0.0558	TTACAAAAACAAGAAAAAAAA
3	AGAP005479	127	147	20.2899	1e-07	0.0233	ACACATATGAAAAAAAAAAAC
3	AGAP005478	318	298	20.2899	1e-07	0.0233	ACACATATGAAAAAAAAAAAC
3	AGAP005474	117	137	11.6562	9.54e-06	0.0673	CAACAAATGAAATAAGTAGAA
3	AGAP005463	906	926	14.931	2.13e-06	0.0428	AAAGACAAAAACAAAAAAAAA
3	AGAP005461	119	99	17.7097	4.87e-07	0.029	TCATCGATGAAATAAACAACA
3	AGAP005444	776	756	13.1448	4.96e-06	0.0558	AAAACAAAACAATAATAAAAA
3	AGAP005439	297	317	13.4425	4.33e-06	0.0536	ACACACACACACACAAAAATA
3	AGAP005436	562	582	12.3508	7.07e-06	0.0616	TTATTTATACACAAAATAAAA
3	AGAP005435	87	107	13.9387	3.44e-06	0.0496	ACTGTGAAACAATAATCAAAA
3	AGAP005431	337	317	15.6257	1.5e-06	0.0382	AATTTAAAATAATAAAAAAAA
3	AGAP005430	343	363	15.6257	1.5e-06	0.0382	AATTTAAAATAATAAAAAAAA
3	AGAP005421	521	501	16.5189	9.4e-07	0.0336	ACTGCAGAGGAATAAAAAAAT
3	AGAP005395	32	52	11.8547	8.77e-06	0.0648	TCTCTAAAAAATACAAAAAAA
3	AGAP005389	382	402	17.3128	6.1e-07	0.0299	AAACAACATCAAAAAAAAAAA
3	AGAP005387	114	94	15.1295	1.93e-06	0.0413	ATTTCAAACAAATAAACAAAA
3	AGAP005383	211	191	17.412	5.76e-07	0.0299	TCATCTACCAAAAAAAAAACA
3	AGAP005382	406	386	14.931	2.13e-06	0.0428	CAAGCGAAGAAAAAAACACAA
3	AGAP005381	304	324	14.931	2.13e-06	0.0428	CAAGCGAAGAAAAAAACACAA
3	AGAP005380	111	91	18.1067	3.88e-07	0.0283	TATTATAAACAAAAAAAAAAA
3	AGAP005379	342	322	20.3892	9.44e-08	0.0233	ATATCAAAGAAAAAAAAACAA
3	AGAP005369	875	895	13.9387	3.44e-06	0.0496	CAAGAAATAGAAAAAAAAAAT
3	AGAP005367	817	837	12.0531	8.05e-06	0.0641	CAAGCGAAACACAAATAAAGA
3	AGAP005364	928	908	19.5952	1.58e-07	0.0241	AAATTAAAAAAAAAAAAAAAA
3	AGAP005360	41	21	17.412	5.76e-07	0.0299	TCATTTAATAAAAAAAAACAA
3	AGAP005358	1087	1067	11.7554	9.15e-06	0.0659	CAAGTAACAAAACAAAAAAGA
3	AGAP005354	172	192	16.6181	8.91e-07	0.0334	CCACCGAAATGAAAATAAAAA
3	AGAP005352	943	923	13.9387	3.44e-06	0.0496	CAACCAAACAAACAAAAATAT
3	AGAP005348	659	679	13.7402	3.77e-06	0.0514	AAATAAACGAAAAAAATAATA
3	AGAP005347	108	88	13.1448	4.96e-06	0.0558	AAAGAGCAACAACAAAAAAAT
3	AGAP005345	860	880	18.4044	3.25e-07	0.0273	CAACAAAAACAACAAAAAAAC
3	AGAP005337	106	126	13.4425	4.33e-06	0.0536	ATAAAAAAAAAATAAAAAAAA
3	AGAP005336	323	303	12.5493	6.48e-06	0.0604	AAATATAACAAAAAATAAATA
3	AGAP005332	116	136	17.7097	4.87e-07	0.029	CAACAAAAAAACCAAAAAAAA
3	AGAP005326	754	734	12.7478	5.93e-06	0.059	CCATATGTCAAAAAATTAAAA
3	AGAP005324	413	433	11.8547	8.77e-06	0.0648	CCATACAAAAAAAAATCAGAA
3	AGAP005318	837	857	15.6257	1.5e-06	0.0382	ATATCAATAAAACAAACAAAA
3	AGAP005314	949	929	14.7326	2.35e-06	0.0444	ACTCCTGTGCAGAAAACAAAA
3	AGAP005311	921	941	19.0991	2.15e-07	0.0255	ATATAAAAGAAAAAAAAAACA
3	AGAP005307	814	794	12.9463	5.43e-06	0.0579	ACATTTCAGCAAACATAAACA
3	AGAP005296	240	220	14.5341	2.59e-06	0.0454	CCTGAACAACAACAAAAAACA
3	AGAP005295	54	74	14.5341	2.59e-06	0.0454	CCTGAACAACAACAAAAAACA
3	AGAP005292	784	804	11.7554	9.15e-06	0.0659	AAACTCGCGCAAAAAAAAAAC
3	AGAP005291	1063	1083	11.5569	9.95e-06	0.0681	CAACAACAACAACAATAACAA
3	AGAP005290	485	465	15.0303	2.03e-06	0.0421	TAATTTAACAACTAAAAAAAA
3	AGAP005282	813	793	16.0227	1.22e-06	0.0362	TTATATATGAAAAAAAAAACA
3	AGAP005278	767	787	12.7478	5.93e-06	0.059	AAATGTGAACAATAAAAAAAA
3	AGAP005274	422	442	13.5417	4.14e-06	0.0531	ATATCCATAGAAAAAAAAATA
3	AGAP005269	539	519	20.8853	6.76e-08	0.0207	CAAGACAAGCAATCAAAAAAA
3	AGAP005267	391	411	14.5341	2.59e-06	0.0454	CAAGTAAAACACAAAAAAACA
3	AGAP005263	344	324	12.847	5.68e-06	0.0585	TTATCAATTCATTAAAAAGAA
3	AGAP005255	164	144	13.5417	4.14e-06	0.0531	CCATTTCCGAAGTAAAAATAA
3	AGAP005251	898	878	14.8318	2.24e-06	0.0438	ATTGAAACGGAATAAAAAAAA
3	AGAP005245	850	870	13.9387	3.44e-06	0.0496	CCATCAATGAAAAAAATACGT
3	AGAP005244	730	750	18.8013	2.57e-07	0.0273	ACACAAAACAAAAAAACAAAA
3	AGAP005243	646	626	18.3052	3.45e-07	0.0273	ACAGAGAAGAAGAAAAAAACA
3	AGAP005241	956	976	11.5569	9.95e-06	0.0681	CCACCTTACCACACAAAAAAA
3	AGAP005239	724	744	13.9387	3.44e-06	0.0496	ATACAAATCCGAAAAAAAAAT
3	AGAP005238	38	58	15.1295	1.93e-06	0.0413	AAACAACAACAAAAAAAAACA
3	AGAP005235	459	479	17.9082	4.34e-07	0.0289	ACATTTAAATAATAAACAAAA
3	AGAP005232	785	805	12.5493	6.48e-06	0.0604	TTAGTGAAAAAAAAATAAAAA
3	AGAP005226	513	493	16.6181	8.91e-07	0.0334	ATAGCAAAAAAAAAAAAAAAC
3	AGAP005224	858	878	15.2288	1.83e-06	0.0408	ATAGCAATGCACAAAACAAAA
3	AGAP005220	1055	1075	13.9387	3.44e-06	0.0496	ACATTTAAAGATACAAAAAAA
3	AGAP005219	47	27	12.2516	7.38e-06	0.0628	ATTTTTCAACAATAATAAAAA
3	AGAP005216	291	271	15.725	1.43e-06	0.0377	ATTTAAAAGCAGTAAAAATAA
3	AGAP005215	307	327	15.725	1.43e-06	0.0377	ATTTAAAAGCAGTAAAAATAA
3	AGAP005213	619	599	14.0379	3.28e-06	0.049	TCAGAAATAAAATAAAAACAC
3	AGAP005210	907	927	11.9539	8.4e-06	0.0641	GCATAAAATAACAAAAAAAAA
3	AGAP005209	93	73	11.9539	8.4e-06	0.0641	GCATAAAATAACAAAAAAAAA
3	AGAP005205	166	186	13.0455	5.19e-06	0.0568	ACATTAAATGAAAAATAAATA
3	AGAP005195	283	263	22.8701	1.63e-08	0.0141	ACATAAAAAAACTAAAAAAAA
3	AGAP005184	87	67	15.9234	1.29e-06	0.0366	CAACTAAAAAAAAAAAAATAA
3	AGAP005167	292	272	13.244	4.74e-06	0.0554	CTACAAATTAAGAAAAAAATA
3	AGAP005165	1137	1117	14.2364	2.98e-06	0.0474	CCTTTAAATTAAAAAAAAATA
3	AGAP005162	518	498	14.3356	2.85e-06	0.0464	AAACAGACACAGAAAATAAAA
3	AGAP005158	47	67	12.847	5.68e-06	0.0585	CAAGAACAAAACAAAAAAAAA
3	AGAP005156	898	918	13.1448	4.96e-06	0.0558	ACAGTAGAAGACAAAAAAAAA
3	AGAP005154	627	607	14.1371	3.13e-06	0.0481	TAACAAAAGAACAAATAAAAA
3	AGAP005149	732	752	12.3508	7.07e-06	0.0616	CATGCAAACTAAAAAAAAAAT
3	AGAP005146	182	202	14.3356	2.85e-06	0.0464	ACAGCTAATTGAAAAAAAACA
3	AGAP005144	383	403	14.5341	2.59e-06	0.0454	AAAGAAATTGAAAAAAAAAAA
3	AGAP005141	319	339	17.9082	4.34e-07	0.0289	CAATCGAAACGAAAAATAAAA
3	AGAP005140	151	131	17.9082	4.34e-07	0.0289	CAATCGAAACGAAAAATAAAA
3	AGAP005129	683	663	16.0227	1.22e-06	0.0362	TCACACACAAAAAAAAAAACA
3	AGAP005123	159	139	17.7097	4.87e-07	0.029	ACTTCTAATAAAAAAAAAGAA
3	AGAP005121	886	866	14.931	2.13e-06	0.0428	ACACCACTGCAACAAACAATA
3	AGAP005120	52	72	14.931	2.13e-06	0.0428	ACACCACTGCAACAAACAATA
3	AGAP005119	396	416	19.3968	1.78e-07	0.0248	CAATCAAAGAAACAAACAAAA
3	AGAP005101	889	909	15.9234	1.29e-06	0.0366	ATAGCAACGCAAACAAAAACA
3	AGAP005100	789	809	12.4501	6.77e-06	0.0611	CCAGAAAAGAACAAAACAACT
3	AGAP005099	304	324	15.328	1.75e-06	0.0403	CCACCAATACAATAAAACACA
3	AGAP005097	1123	1143	14.3356	2.85e-06	0.0464	AAACAAAACGAAACAAAAAAA
3	AGAP005096	331	311	13.9387	3.44e-06	0.0496	ACACAAACAAAACAAAAAGCA
3	AGAP005095	51	31	14.1371	3.13e-06	0.0481	AAATCGAAACGGAAAAAAATA
3	AGAP005094	626	606	12.6486	6.2e-06	0.0598	ATATAAATACAATAAAATAAA
3	AGAP005091	490	510	15.6257	1.5e-06	0.0382	CCTCTTGAGCAAAAAAAAACT
3	AGAP005085	1160	1140	12.1524	7.71e-06	0.0639	AAATAAATAAATAAAATAAAA
3	AGAP005079	1141	1161	18.3052	3.45e-07	0.0273	AAACAAAAACAAAAAACAAAA
3	AGAP005076	735	715	13.6409	3.95e-06	0.052	AAACACATTAAAAAAAAACAA
3	AGAP005067	1156	1136	16.0227	1.22e-06	0.0362	AAATAAAATAAATAAATAAAT
3	AGAP005065	53	33	11.6562	9.54e-06	0.0673	ACAGTTCAATAAAAAAAAATA
3	AGAP005064	1123	1103	15.9234	1.29e-06	0.0366	CCACCTAAAAAGTAACAAAAA
3	AGAP005062	156	136	14.931	2.13e-06	0.0428	AAATTAAATAAACAAATAAAA
3	AGAP005058	423	443	15.725	1.43e-06	0.0377	ACATTCAATCAAACAAAAGAA
3	AGAP005054	650	630	17.7097	4.87e-07	0.029	TCATCGATGAAATAAACAACA
3	AGAP005053	200	220	12.7478	5.93e-06	0.059	ATAGAGACCCAAAAAAAAAGA
3	AGAP005039	666	646	12.6486	6.2e-06	0.0598	TCACACGAAAAATAAATAAAC
3	AGAP005017	907	887	16.0227	1.22e-06	0.0362	ACACATAAAAAATAAAACAAA
3	AGAP005012	236	256	11.7554	9.15e-06	0.0659	ACATTTAACAAGCAAAAATAT
3	AGAP005010	550	530	11.7554	9.15e-06	0.0659	AAATCACAAAAAAAAATACAA
3	AGAP005009	274	254	11.9539	8.4e-06	0.0641	ACATCTATGAAGACATTAAAT
3	AGAP005007	319	299	11.5569	9.95e-06	0.0681	ATTCATATTCAATCAAAATAA
3	AGAP005006	583	563	22.9694	1.5e-08	0.0141	CCATTTAAACAAAAAATAAAA
3	AGAP005005	54	34	12.2516	7.38e-06	0.0628	CCATAGATGCACACAGAAAAC
3	AGAP004999	162	182	18.2059	3.66e-07	0.0275	CTTCCAAATAAATAAAAAAAT
3	AGAP004997	350	330	15.9234	1.29e-06	0.0366	CAATATGTAGAATAAAAAAAA
3	AGAP004992	443	423	13.6409	3.95e-06	0.052	ATTTAAAAAAATAAAAAAAAA
3	AGAP004991	484	504	13.6409	3.95e-06	0.052	ATTTAAAAAAATAAAAAAAAA
3	AGAP004973	187	167	15.328	1.75e-06	0.0403	AAATAAAACAAATCAATAAAA
3	AGAP004970	384	404	12.1524	7.71e-06	0.0639	AAATCGAATAGATAAAAAAGT
3	AGAP004966	1092	1112	12.7478	5.93e-06	0.059	CTAGCCAAAAAGCAAAAAAGA
3	AGAP004950	812	832	15.0303	2.03e-06	0.0421	CCATCAACAAATCAAACAAAA
3	AGAP004947	64	84	12.1524	7.71e-06	0.0639	ATTCCAGTCCATTAAAAAAAA
3	AGAP004945	31	11	13.8394	3.6e-06	0.0507	TCATATTCGAAATAAAAAAAA
3	AGAP004937	391	371	15.9234	1.29e-06	0.0366	CAACCAATCAGACAAAAAAAA
3	AGAP004935	162	182	11.6562	9.54e-06	0.0673	TTTTAAATAAAAAAAAAAACA
3	AGAP004933	806	786	20.5876	8.28e-08	0.022	CAATCGGAAAAATAAAAAAAA
3	AGAP004932	421	441	15.5265	1.58e-06	0.0387	AAAGCAAATAATAAAAAAAAA
3	AGAP004931	414	434	18.4044	3.25e-07	0.0273	CCATTACTGCAAAAAAAAACA
3	AGAP004928	525	505	12.847	5.68e-06	0.0585	TTATCAAAACAAAAAGTAAAT
3	AGAP004917	847	867	15.328	1.75e-06	0.0403	CCTCTTGAGCAGAAAAAAATA
3	AGAP004916	495	515	15.5265	1.58e-06	0.0387	CCTTCTGAATAAAAAAAAAAT
3	AGAP004910	642	622	21.1831	5.51e-08	0.0198	ACACCAAAGAAAACATAAAAA
3	AGAP004906	894	874	16.1219	1.16e-06	0.0358	ACATCAAAACAACAAACACCA
3	AGAP004903	21	1	23.1678	1.29e-08	0.0141	CCAGAAATTCAAAAAAAAAAA
3	AGAP004896	42	62	12.5493	6.48e-06	0.0604	ACATCAAATGAAAAAAAGAAA
3	AGAP004888	529	509	12.847	5.68e-06	0.0585	ATATCTGTTCAATAATAAATA
3	AGAP004878	59	39	18.6029	2.9e-07	0.0273	AAACCAAATTAAAAAAAAAAA
3	AGAP004875	231	211	13.8394	3.6e-06	0.0507	ATAGAAAATCGATAAAAATAA
3	AGAP004862	305	325	15.8242	1.36e-06	0.0372	ACTTTGAAAAACTAAAAAAAT
3	AGAP004859	798	818	12.9463	5.43e-06	0.0579	TTTTATAAATAACAAAAAAAA
3	AGAP004838	604	584	11.6562	9.54e-06	0.0673	ATAGAAATGAAGAAAATAAAT
3	AGAP004833	164	144	17.2135	6.45e-07	0.0307	AAATTGGTGAAATAAAAAAAA
3	AGAP004832	977	957	13.244	4.74e-06	0.0554	TTATCGAAATAAAAAAAAAAC
3	AGAP004830	328	348	17.6105	5.16e-07	0.0296	AAAGCAAAAAAAAAAAAAACA
3	AGAP004828	254	234	13.5417	4.14e-06	0.0531	ATTTAAAAGAAAAAATAAAAT
3	AGAP004827	1179	1199	13.9387	3.44e-06	0.0496	AAAGATATCCAATCAAAAACA
3	AGAP004824	961	941	12.7478	5.93e-06	0.059	ACTAAAATAAAATAAAAAAAA
3	AGAP004820	120	140	13.7402	3.77e-06	0.0514	ACACACATTTGATAAAAAAAT
3	AGAP004819	513	493	13.7402	3.77e-06	0.0514	ACACACATTTGATAAAAAAAT
3	AGAP004814	809	829	13.7402	3.77e-06	0.0514	CAACAAAAGCAAACAGAAAGA
3	AGAP004811	678	698	17.7097	4.87e-07	0.029	TTTTCAAAAAAAAAAAAAAAA
3	AGAP004802	518	498	12.4501	6.77e-06	0.0611	ACACAATAACAACAAAAACAA
3	AGAP004797	114	134	14.3356	2.85e-06	0.0464	ACATCAATACAGTAAACAAGT
3	AGAP004793	795	775	13.0455	5.19e-06	0.0568	ACACAATTACAATAATAAAAA
3	AGAP004792	635	655	24.3587	4.88e-09	0.0131	TCAGCAAAAAAATAAAAAAAA
3	AGAP004786	765	785	18.0074	4.1e-07	0.0287	ACTTATAAGGAATAAAAAAAC
3	AGAP004783	150	170	17.7097	4.87e-07	0.029	AAATTAAATAAATAAAAAAAT
3	AGAP004782	620	600	25.8473	1.29e-09	0.00954	ACACCAAAAAAAAAAAAAAAA
3	AGAP004781	798	818	11.6562	9.54e-06	0.0673	ACAGTGATAAGATAAATAATA
3	AGAP004773	323	343	11.7554	9.15e-06	0.0659	CATGAAATTCAGAAAAAAAAT
3	AGAP004768	818	838	14.931	2.13e-06	0.0428	CAATAAAAACATAAAAAAAAC
3	AGAP004766	470	450	15.5265	1.58e-06	0.0387	ACATGAAAAGAATAAAAAAAA
3	AGAP004755	535	515	17.3128	6.1e-07	0.0299	ACTCAGAAAAAACAAATAAAA
3	AGAP004743	162	182	14.6333	2.46e-06	0.0453	ACACCAAAAAAATCAGAAATT
3	AGAP004741	663	683	20.5876	8.28e-08	0.022	AAACCAAAAAACTAAAAAAAA
3	AGAP004736	231	211	13.9387	3.44e-06	0.0496	TCATAAAATGAAAAAAAAACT
3	AGAP004735	440	460	13.9387	3.44e-06	0.0496	TCATAAAATGAAAAAAAAACT
3	AGAP004734	533	513	16.9158	7.58e-07	0.0319	AAATAGAAAAAAAAAAAACAA
3	AGAP004733	198	218	14.3356	2.85e-06	0.0464	ACATTACCCCAATAAAAAGAA
3	AGAP004731	618	638	12.4501	6.77e-06	0.0611	ATTTTGAATAAAACAAAAAAA
3	AGAP004729	176	156	17.412	5.76e-07	0.0299	ACATCCATAGAAAAAAAAACA
3	AGAP004719	550	530	11.5569	9.95e-06	0.0681	CCTTCAACGTGGTAAAAATAA
3	AGAP004718	496	516	12.3508	7.07e-06	0.0616	ATATAAAAATAATAAATATAA
3	AGAP004717	814	794	12.847	5.68e-06	0.0585	TTATCTGTAAAATAAAAATAA
3	AGAP004713	360	340	11.7554	9.15e-06	0.0659	ACATTCGTATATTAAAAAAAA
3	AGAP004702	982	962	18.6029	2.9e-07	0.0273	TCTGAAATGAAAAAAAAAAAA
3	AGAP004700	602	582	15.9234	1.29e-06	0.0366	TTAGTTATTCAAAAAAAAAAA
3	AGAP004697	1106	1126	11.5569	9.95e-06	0.0681	TGTCAAAAGAAAAAAAAAAAA
3	AGAP004694	445	465	14.4349	2.71e-06	0.046	ATTTAAGTGCAATAATAAAAA
3	AGAP004692	875	855	12.4501	6.77e-06	0.0611	ACAGCTGAATAATAAACAATA
3	AGAP004688	872	892	14.4349	2.71e-06	0.046	TTATAAAATAAATAAATAAAT
3	AGAP004687	823	803	14.2364	2.98e-06	0.0474	AATCCAAAGAGACAAAAAAAT
3	AGAP004685	298	278	18.0074	4.1e-07	0.0287	CCAGAAATTAAAAAAAAAATA
3	AGAP004681	827	847	16.8166	8.01e-07	0.0327	TAACAAAAACAAAAAAAAAGA
3	AGAP004680	855	875	19.9922	1.23e-07	0.0233	TCTTAAAAAAAAAAAAAAAAA
3	AGAP004678	457	477	15.9234	1.29e-06	0.0366	CTATAAAACCAATAAACACAA
3	AGAP004676	134	114	16.3204	1.05e-06	0.0343	AAATATAAGCAATAATAAATT
3	AGAP004669	529	549	16.9158	7.58e-07	0.0319	ACTTTGACACAAAAAAAAAAT
3	AGAP004665	1123	1103	15.6257	1.5e-06	0.0382	ACAGCAAAACAATAACAAAAT
3	AGAP004655	261	281	13.3432	4.54e-06	0.0545	ACAGAAATCCAAAAAAAATAC
3	AGAP004649	823	803	11.7554	9.15e-06	0.0659	CAATAAAATCAATAATTAATT
3	AGAP004636	600	580	13.3432	4.54e-06	0.0545	AAACCAAAAAAGTAAAAATTA
3	AGAP004633	121	141	12.2516	7.38e-06	0.0628	CAAGCTGAGCGATAAGAAACA
3	AGAP004630	661	641	13.9387	3.44e-06	0.0496	ATATTTCTGCAAAAAAAAACA
3	AGAP004608	686	666	16.8166	8.01e-07	0.0327	ACATATAAATAACAAAAAGAA
3	AGAP004599	183	203	12.3508	7.07e-06	0.0616	ACATTAAACGACTAAAAAACT
3	AGAP004589	296	316	17.1143	6.81e-07	0.0314	CCAGCAGTAAGAAAAAAAAAA
3	AGAP004588	757	737	16.8166	8.01e-07	0.0327	ACAGAACTGAAATAATAAAAA
3	AGAP004587	752	772	19.5952	1.58e-07	0.0241	AAATTAAAAAAAAAAAAAAAA
3	AGAP004586	892	912	11.8547	8.77e-06	0.0648	TCACACACCAAAACAAAACAA
3	AGAP004585	651	631	14.4349	2.71e-06	0.046	AATCAAATTCATTAAAAAAAA
3	AGAP004584	972	952	13.6409	3.95e-06	0.052	AAATATATAAAAAAAAAACAT
3	AGAP004577	642	622	23.3663	1.11e-08	0.0131	ACAGCAAAGTAAAAAAAAAAA
3	AGAP004575	844	864	14.3356	2.85e-06	0.0464	ACATCAAAACAAAACAAAATA
3	AGAP004574	196	176	15.5265	1.58e-06	0.0387	ACACCCAAACAATCAATACTA
3	AGAP004573	562	542	16.4196	9.91e-07	0.0341	TCTGAAAAGAAACAAATAAAA
3	AGAP004565	640	620	19.0991	2.15e-07	0.0255	CAACCGAAAAAAAAAAAACAA
3	AGAP004561	721	741	15.5265	1.58e-06	0.0387	ACATACAACAAATAATAAAGA
3	AGAP004559	311	291	13.0455	5.19e-06	0.0568	ACATCGAAACTACAAAAAATA
3	AGAP004551	389	409	13.6409	3.95e-06	0.052	CTAGCAGCACAAAAAAAAAAC
3	AGAP004543	520	500	13.4425	4.33e-06	0.0536	AAACAAAACAAAACAAAACAA
3	AGAP004534	198	178	11.9539	8.4e-06	0.0641	TAACAGAAAGATAAAAAAAAA
3	AGAP004533	1092	1112	14.6333	2.46e-06	0.0453	TCATCGAAGAAATCAATACCA
3	AGAP004527	249	269	12.3508	7.07e-06	0.0616	CTATCAAACAAACAAACAAAC
3	AGAP004524	166	146	11.5569	9.95e-06	0.0681	TCACCAACCAACACAAAACAA
3	AGAP004523	7	27	15.4272	1.66e-06	0.0397	AAACAAAAATAATAAACAAAA
3	AGAP004519	489	509	16.1219	1.16e-06	0.0358	ACTCTAAATAAAAAAAAACAA
3	AGAP004515	630	650	13.6409	3.95e-06	0.052	ATATCTCTGAATAAAAAAAAA
3	AGAP004504	884	904	12.5493	6.48e-06	0.0604	AAAGCTAAACACTAAGAAAAC
3	AGAP004503	671	651	18.2059	3.66e-07	0.0275	ATATAAAATCGAAAAAAAAAA
3	AGAP004501	70	90	11.9539	8.4e-06	0.0641	TAAGCGAAACAACAAAAATCA
3	AGAP004499	1013	993	11.9539	8.4e-06	0.0641	TTATCGATGCAAAAAGAAACT
3	AGAP004491	607	627	16.4196	9.91e-07	0.0341	CCATCAACGTAAACAAAAAGA
3	AGAP004482	909	889	14.5341	2.59e-06	0.0454	CCTGCAAAATAGTAAAAAGAA
3	AGAP004480	645	665	17.412	5.76e-07	0.0299	ACACAAGATAATTAAAAAAAA
3	AGAP004479	131	111	17.412	5.76e-07	0.0299	ACACAAGATAATTAAAAAAAA
3	AGAP004470	346	366	12.0531	8.05e-06	0.0641	AAATTAATAAATTAAAAACAA
3	AGAP004469	302	282	12.0531	8.05e-06	0.0641	AAATTAATAAATTAAAAACAA
3	AGAP004462	301	321	14.931	2.13e-06	0.0428	CAAACAAAACAGTAAAAAAAA
3	AGAP004461	362	342	14.931	2.13e-06	0.0428	CAAACAAAACAGTAAAAAAAA
3	AGAP004457	353	373	12.2516	7.38e-06	0.0628	AAACAAACGGGATAATAAAAA
3	AGAP004444	666	646	15.2288	1.83e-06	0.0408	AAACCTATAAACAAAAAAAAT
3	AGAP004442	646	626	15.2288	1.83e-06	0.0408	AAACCTATAAACAAAAAAAAT
3	AGAP004441	435	455	14.2364	2.98e-06	0.0474	CAACAAATACACTAAATAACA
3	AGAP004431	199	179	11.5569	9.95e-06	0.0681	AGATTAAAAAAATAAAAACAA
3	AGAP004427	693	673	13.1448	4.96e-06	0.0558	TCTGTTAAAAAAAAAGAAAAA
3	AGAP004421	1114	1134	13.8394	3.6e-06	0.0507	AAATTAAATAAATAAATAATA
3	AGAP004411	11	31	11.7554	9.15e-06	0.0659	ACATAAAAGAATAAAAACAAA
3	AGAP004403	1182	1162	18.6029	2.9e-07	0.0273	ACAGAAATTAAATAATAAAAA
3	AGAP004400	380	400	15.4272	1.66e-06	0.0397	AAACAAACAAACAAAAAAAAA
3	AGAP004394	323	343	15.725	1.43e-06	0.0377	ATATCTAAGCAAAAACAAAAA
3	AGAP004388	1123	1103	12.847	5.68e-06	0.0585	CATCATATGCATAAAAAAATA
3	AGAP004366	1078	1058	15.1295	1.93e-06	0.0413	ATACCTATACAAAAAATATAA
3	AGAP004365	428	448	13.3432	4.54e-06	0.0545	ACAGTAAACAAAACAAAATAA
3	AGAP004362	974	994	13.1448	4.96e-06	0.0558	CCAGCAGTAAAAAAAAAAACC
3	AGAP004359	107	127	14.2364	2.98e-06	0.0474	TAACTTAAGAAAAAAATAAAT
3	AGAP004358	806	826	16.1219	1.16e-06	0.0358	ACAGTTAAATAAAAAAAAACA
3	AGAP004352	733	713	16.5189	9.4e-07	0.0336	CCAGCGAAATAAAAAAAAACT
3	AGAP004351	955	975	13.7402	3.77e-06	0.0514	TCATCGAAAAAAAAAAACAAA
3	AGAP004350	422	442	13.3432	4.54e-06	0.0545	AAATAAACGAAGAAAAAAAAC
3	AGAP004347	415	395	11.9539	8.4e-06	0.0641	TTATTTGAGCATTAAAAACAA
3	AGAP004346	545	565	11.9539	8.4e-06	0.0641	TTATTTGAGCATTAAAAACAA
3	AGAP004335	109	129	18.3052	3.45e-07	0.0273	TCACCCAACAAAAAAAAAACA
3	AGAP004333	697	717	14.1371	3.13e-06	0.0481	CCACACACACACACATAAAAA
3	AGAP004325	385	405	15.9234	1.29e-06	0.0366	CAATTAATAAAATAAAAATAA
3	AGAP004316	461	481	15.1295	1.93e-06	0.0413	CAATTAATGAAACAAAAATAA
3	AGAP004311	223	203	16.5189	9.4e-07	0.0336	TCTTCTGTGCAAAAAAAAATA
3	AGAP004304	1115	1095	18.8013	2.57e-07	0.0273	ACATCAAACTACAAAAAAAAA
3	AGAP004303	375	355	17.5112	5.45e-07	0.0299	AAACAACAACAACAAAAAAAA
3	AGAP004302	317	337	11.8547	8.77e-06	0.0648	CCACACAAACCCTAAAAAAAT
3	AGAP004295	179	199	12.1524	7.71e-06	0.0639	CTACAAAAAAAATAATAACAC
3	AGAP004281	621	601	15.328	1.75e-06	0.0403	AATTTCGAACAATAAAAAAAA
3	AGAP004277	897	877	18.2059	3.66e-07	0.0275	TTATCACACCAATAAAAAAAA
3	AGAP004276	391	371	14.2364	2.98e-06	0.0474	AAATAAATACAGTAATAAAAT
3	AGAP004260	614	634	13.7402	3.77e-06	0.0514	ATTCCGATACAGTAAACAAAA
3	AGAP004255	701	681	12.1524	7.71e-06	0.0639	AAACCACAATAAAAAAAAACA
3	AGAP004249	574	554	13.7402	3.77e-06	0.0514	TTAGCAAAAAAATCAAAAGAA
3	AGAP004245	490	470	12.5493	6.48e-06	0.0604	ACTTAAAAACAATAAAATAAT
3	AGAP004241	141	121	12.3508	7.07e-06	0.0616	TTATCTTAGCAATAAAAACAA
3	AGAP004237	526	546	13.5417	4.14e-06	0.0531	CAAGAAGAAAGAAAAAAAAAA
3	AGAP004233	392	412	13.3432	4.54e-06	0.0545	CCTTTCAAAAACAAAAAAATA
3	AGAP004232	858	838	11.7554	9.15e-06	0.0659	ATTTAAGAGCATTAAAAAATA
3	AGAP004231	346	366	13.9387	3.44e-06	0.0496	CAACAACCACAAAAAATAAAA
3	AGAP004225	143	163	13.7402	3.77e-06	0.0514	TATGTAAAAAAAAAAAAAAAA
3	AGAP004217	368	388	12.2516	7.38e-06	0.0628	TTATCAATGAAATCAGTAAAA
3	AGAP004210	337	317	18.9998	2.28e-07	0.0264	TCTTCAAACCATTAAAAAAAA
3	AGAP004205	682	662	11.6562	9.54e-06	0.0673	CCACAAAAACGATCATTATAA
3	AGAP004203	878	898	16.2211	1.1e-06	0.0352	CCACTGATAAGAAAAAAAAAT
3	AGAP004200	365	385	14.0379	3.28e-06	0.049	AAACAAAAACATAAAACAAAA
3	AGAP004198	456	476	17.809	4.6e-07	0.029	GCAGCAAAACAAAAAAAAAAA
3	AGAP004195	643	663	13.5417	4.14e-06	0.0531	CAATAACTGCAAAAAAAAACT
3	AGAP004189	1064	1044	13.5417	4.14e-06	0.0531	CCTCCGATCCGATAAAAAGAT
3	AGAP004187	555	535	15.4272	1.66e-06	0.0397	ACAGAAATACATCAAATAAAA
3	AGAP004185	576	556	12.2516	7.38e-06	0.0628	ACAGAAATACATCAAATAACA
3	AGAP004182	216	196	15.9234	1.29e-06	0.0366	CCTTCTGAATAATAATAAAAA
3	AGAP004180	654	634	19.2975	1.89e-07	0.0253	ACACAAAAGCGAACAAAAAAT
3	AGAP004179	637	657	12.2516	7.38e-06	0.0628	AATGAGAAGAAATAAACAAAT
3	AGAP004174	86	106	13.244	4.74e-06	0.0554	CCACATACAAACAAATAAACA
3	AGAP004163	991	971	13.244	4.74e-06	0.0554	CCTGCAAATCAAAACAAAAAA
3	AGAP004161	176	196	19.2975	1.89e-07	0.0253	TCACCCAAACAGAAAATAAAA
3	AGAP004154	681	661	18.4044	3.25e-07	0.0273	CAACAAAAAAAAAAAAAAACA
3	AGAP004152	393	373	16.3204	1.05e-06	0.0343	AGATAAATGCAAAAAAAAAAA
3	AGAP004111	191	171	16.9158	7.58e-07	0.0319	AAATCGACACAACAAAAAATA
3	AGAP004107	23	43	15.328	1.75e-06	0.0403	AAATTAAACAAAAAAATAAAA
3	AGAP004105	950	970	18.7021	2.73e-07	0.0273	ACACCGACCAAAAAAATAAAA
3	AGAP004086	1055	1035	12.4501	6.77e-06	0.0611	CCACAAACACGCTAAAAAACC
3	AGAP004073	129	109	12.1524	7.71e-06	0.0639	ACACAGAACCAAGAAACAAAA
3	AGAP004072	311	331	12.1524	7.71e-06	0.0639	ACACAGAACCAAGAAACAAAA
3	AGAP004070	246	266	20.0914	1.15e-07	0.0233	ACACAAAATAGAAAAAAAAAA
3	AGAP004069	381	401	12.0531	8.05e-06	0.0641	TATTATGTTAAATAAAAAAAA
3	AGAP004065	575	595	12.7478	5.93e-06	0.059	ACGTCAAAATAACAAAAAAAA
3	AGAP004057	528	548	22.9694	1.5e-08	0.0141	ACAGCTGTACAATAAAAAAAA
3	AGAP004053	803	823	17.6105	5.16e-07	0.0296	TAATCGAAAAAAAAAAAAAAT
3	AGAP004047	345	365	12.9463	5.43e-06	0.0579	ACTGAAACAAAACAAAAAAGA
3	AGAP004040	592	612	12.5493	6.48e-06	0.0604	ACAGCGATCGACTAAAAATAA
[truncated: 789 more rows]
